# Supplementary material for: Deciphering Resistome and Virulome Diversity in a Porcine Slaughterhouse and Pork Products Through Its Production Chain
Source: Front Microbiol. 2018 Sep 12;9:2099. doi: 10.3389/fmicb.2018.02099 (PMC6144875; doi:10.3389/fmicb.2018.02099)
Supplement: Supplementary file 1 [file Data_Sheet_1.zip]

Archive with 7 entries (6 files):
- Supplementary Material S1/
- Supplementary Material S1/AA-ARG.xls
- Supplementary Material S1/AS-ARG.xls
- Supplementary Material S1/FS-ARG.xls
- Supplementary Material S1/MA-ARG.xls
- Supplementary Material S1/MS-ARG.xls
- Supplementary Material S1/R1-ARG.xls
