# Supplementary material for: Deciphering Resistome and Virulome Diversity in a Porcine Slaughterhouse and Pork Products Through Its Production Chain
Source: Front Microbiol. 2018 Sep 12;9:2099. doi: 10.3389/fmicb.2018.02099 (PMC6144875; doi:10.3389/fmicb.2018.02099)
Supplement: Supplementary file 1 [file Data_Sheet_1.zip › Supplementary Material S1/FS-ARG.xls]

## Sheet: 173665A_K99_len500_aa
ORF_ID	CUT_OFF	Best_Hit_evalue	Best_Hit_ARO	Best_Identities	ARO	ARO_name	Model_type	SNP	Best_Hit_ARO_category	ARO_category	PASS_bitscore	Best_Hit_bitscore	bit_score	Predicted_DNA	Predicted_Protein	CARD_Protein_Sequence	LABEL	ID	Model_id
gene_122961|GeneMark.hmm|262_aa|+|193|978	Strict	0.0	mphD	100.0	ARO:3003741	mphD	protein homolog model	n/a	antibiotic inactivation enzyme; determinant of macrolide resistance	antibiotic inactivation enzyme; determinant of macrolide resistance	500	536184	536184		MTIQDIQSLAEAHGLLLTDKMNFNEMGIDFKVVFALDTKGQQWLLRIPRRDGMREQIKKEKRILELVKKHLSVEVPDWRISSTELVAYPILKDNPVLNLDAETYEIIWNMDKDSPKYITSLAKTLFEIHSIPEKEVRENDLKIMKPSDLRPEIANNLQLVKSEIGISEQLETRYRKWLDNDVLWADFTQFIHGDLYAGHVLASKDGAVSGVIDWSTAHIDDPAIDFAGHVTLFGEESLKTLIIEYEKLGGKVWNKLYEQTLE	MTIQDIQSLAEAHGLLLTDKMNFNEMGIDFKVVFALDTKGQQWLLRIPRRDGMREQIKKEKRILELVKKHLSVEVPDWRISSTELVAYPILKDNPVLNLDAETYEIIWNMDKDSPKYITSLAKTLFEIHSIPEKEVRENDLKIMKPSDLRPEIANNLQLVKSEIGISEQLETRYRKWLDNDVLWADFTQFIHGDLYAGHVLASKDGAVSGVIDWSTAHIDDPAIDFAGHVTLFGEESLKTLIIEYEKLGGKVWNKLYEQTLERAAASPLMYGLFALETQNESLIVGAKAQLGVI	gene_122961|GeneMark.hmm|262_aa|+|193|978	gnl|BL_ORD_ID|1190|hsp_num:0	2614
gene_56167|GeneMark.hmm|274_aa|+|147|971	Strict	0.0	OXA-211	97.08	ARO:3001711, ARO:3001504, ARO:3001710, ARO:3001522, ARO:3001521	OXA-309; OXA-212; OXA-211; OXA-334; OXA-333	protein homolog model	n/a	antibiotic inactivation enzyme; determinant of beta-lactam resistance	antibiotic inactivation enzyme; determinant of beta-lactam resistance	500	548.51	510.76, 509.605, 548.51, 507.294, 503.442		MKTLQFGLIALITTFGSACTTISPSVETAKNHQQQSAQQQIQQAFDQLQTTGVIVIKDKHGLRSYGNDLSRAQTAYVPASTFKMLNALIGLEHGKATSTEVFKWDGQKRSFPAWEKDMTLGQAMQASAVPVYQELARRIGLDLMQKEVQRIGYGNQQIGTVVDNFWLVGPLQITPVQEVLFVEKLANTQLAFKPDVQHAVQDMLLIEQKPNYKLYAKSGWGMDLEPQVGWWTGWVETATGEKVYFALNMHMKTGISASVREQLVKQSLTALGII	MKTLQLALIALITTFGSACTTIPPSVETAKNHQQQSAQQQIQQAFDQLQTTGVIVIKDKHGLHSYGNDLSRAQTPYVPASTFKMLNALIGLEHGKATSTEVFKWDGQKRSFPAWEKDMTLGQAMQASAVPVYQELARRIGLDLMKKEVQRIGYGNQQIGTVVDNFWLVGPLQITPVQEVLFVEKLANTQLAFKPDVQHTVQDMLLIEQKPNYKLYAKSGWGMDLEPQVGWWTGWVETATSEKVYFALNMHMKTGISASVREQLVKQSLTALGII	gene_56167|GeneMark.hmm|274_aa|+|147|971	gnl|BL_ORD_ID|1252|hsp_num:0	615
gene_25700|GeneMark.hmm|290_aa|-|432|1304	Strict	0.0	ESP-1	93.06	ARO:3003717	ESP-1	protein homolog model	n/a	antibiotic inactivation enzyme; determinant of beta-lactam resistance	antibiotic inactivation enzyme; determinant of beta-lactam resistance	500	557755	557755		MKKLTILFLLIISFFGNAQTVTEPTNHSADWSQPYEPFRIVGNLYYVGTYDLASYLIVTNKGNILINTGLADSYPQIKANIEKLGFKYKDTKILTLTQAHFDHMGAMADIKAETGAKLYVDEAEVAELKSGGKSDYELGKYGVTFKPLTPDFLLKNNGKIKLGNTTLTLLHHPGHTKGSCSFIFETKDENRKYKVLIANMPSIIIDHKFSDVKAYPTIQKDYAYTLDAMKKLDFDIWVASHASQFDLHKKRKEGDAYNPKLFMDKENYFKRLKDLEDDYQDKVKQETQIK	MKKLTLILSLIIAFFGYAQTVTEPTNHSAEWSQPYEPFRIVGNLYYVGTYDLASYLIVTEKGNILINTGLADSYPQIKANIEKLGFKYKDTKILTLTQAHFDHMGAMADIKAETGAKLYVDEADAAELKSGGKSDYELGKYGVTFKPLTPDFLLKNNGKIKLGNTTLTLLHHPGHTKGSCSFIFETKDENRKYKVVIANMPSIIIDHKFSDVKTYPSIQKDYAYTLEAMKKLDFDVWVASHASQFDLHKKRKEGDAYNPKLFMDKENYFKRLKDLEDDYLEKVKEENKPE	gene_25700|GeneMark.hmm|290_aa|-|432|1304	gnl|BL_ORD_ID|838|hsp_num:0	2232
gene_123274|GeneMark.hmm|278_aa|+|8330|9166	Strict	0.0	APH(6)-Id	99.64	ARO:3002660	APH(6)-Id	protein homolog model	n/a	antibiotic inactivation enzyme; determinant of aminoglycoside resistance	antibiotic inactivation enzyme; determinant of aminoglycoside resistance	500	568155	568155		MFMPPVFPAHWHVSQPVLIADTFSSLVWKVSLPDGTPAIVKGLKPIEDIADELRGADYLVWRNGRGAVRLLGRENNLMLLEYAGERMLSHIVAEHGDYQATEIAAELMAKLYAASEEPLPSALLPIRDRFAALFQRARDDQNAGCQTDYVHAAIIADQMMSNASELRGLHGDLHHENIMFSSRGWLVIDPVGLVGEVGFGAANMFYDPADRDDLCLDPRRIAQMADAFSRALDVDPRRLLDQAYAYGCLSAAWNADGEEEQRDLAIAAAIKQVRQTSY	MFMPPVFPAHWHVSQPVLIADTFSSLVWKVSLPDGTPAIVKGLKPIEDIADELRGADYLVWRNGRGAVRLLGRENNLMLLEYAGERMLSHIVAEHGDYQATEIAAELMAKLYAASEEPLPSALLPIRDRFAALFQRARDDQNAGCQTDYVHAAIIADQMMSNASELRGLHGDLHHENIMFSSRGWLVIDPVGLVGEVGFGAANMFYDPADRDDLCLDPRRIAQMADAFSRALDVDPRRLLDQAYAYGCLSAAWNADGEQEQRDLAIAAAIKQVRQTSY	gene_123274|GeneMark.hmm|278_aa|+|8330|9166	gnl|BL_ORD_ID|947|hsp_num:0	1031
gene_123273|GeneMark.hmm|267_aa|+|7527|8330	Strict	0.0	APH(3'')-Ib	99.25	ARO:3002639	APH(3'')-Ib	protein homolog model	n/a	antibiotic inactivation enzyme; determinant of aminoglycoside resistance	antibiotic inactivation enzyme; determinant of aminoglycoside resistance	500	539265	539265		LNRTNIFFGESHSDWLPVRGGESGDFVFRRGDGHAFAKIAPASRRGELAGERDRLIWLKGRGVACPEVINWQEEQEGACLVITAIPGVPAADLSGADLLKAWPSMGQQLGAVHSLSVDQCPFERRLSRMFGRAVDVVSRNAVNPDFLPDEDKSTPQLDLLARVERELPVRLDQERTDMVVCHGDPCMPNFMVDPKTLQCTGLIDLGRLGTADRYADLALMIANAEENWAAPDEAERAFAVLFNVLGIEAPDRERLAFYLRLDPLTWG	MNRTNIFFGESHSDWLPVRGGESGDFVFRRGDGHAFAKIAPASRRGELAGERDRLIWLKGRGVACPEVINWQEEQEGACLVITAIPGVPAADLSGADLLKAWPSMGQQLGAVHSLLVDQCPFERRLSRMFGRAVDVVSRNAVNPDFLPDEDKSTPQLDLLARVERELPVRLDQERTDMVVCHGDPCMPNFMVDPKTLQCTGLIDLGRLGTADRYADLALMIANAEENWAAPDEAERAFAVLFNVLGIEAPDRERLAFYLRLDPLTWG	gene_123273|GeneMark.hmm|267_aa|+|7527|8330	gnl|BL_ORD_ID|686|hsp_num:0	1830
gene_31980|GeneMark.hmm|110_aa|-|221|553	Strict	1.56727e-69	qacH	92.73	ARO:3003836	qacH	protein homolog model	n/a	efflux pump complex or subunit conferring antibiotic resistance	efflux pump complex or subunit conferring antibiotic resistance	190	200.29	200.29		VKNWLFLAIAIFGEVVATSALKSSHGFTKLVPSVVVVAGYGLAFYFLSLALKSIPVGIAYAVWAGLGIVLVAAIAWIFHGQKLDLWAFVGMGLIVSGVAVLNLLSKVSAH	MKNWIFMAVAIFGEVIATSALKSSHGFTRLVPSVVVVAGYGLAFYFLSLALKSIPVGIAYAVWAGLGIVLVAAIAWIFHGQKLDFWAFIGMGLIVSGVAVLNLLSKVSAH	gene_31980|GeneMark.hmm|110_aa|-|221|553	gnl|BL_ORD_ID|2098|hsp_num:0	2323
