# Supplementary material for: Deciphering Resistome and Virulome Diversity in a Porcine Slaughterhouse and Pork Products Through Its Production Chain
Source: Front Microbiol. 2018 Sep 12;9:2099. doi: 10.3389/fmicb.2018.02099 (PMC6144875; doi:10.3389/fmicb.2018.02099)
Supplement: Supplementary file 1 [file Data_Sheet_1.zip › Supplementary Material S1/MA-ARG.xls]

## Sheet: 173666A_K99_len500_aa
ORF_ID	CUT_OFF	Best_Hit_evalue	Best_Hit_ARO	Best_Identities	ARO	ARO_name	Model_type	SNP	Best_Hit_ARO_category	ARO_category	PASS_bitscore	Best_Hit_bitscore	bit_score	Predicted_DNA	Predicted_Protein	CARD_Protein_Sequence	LABEL	ID	Model_id
gene_10622|GeneMark.hmm|244_aa|+|49|783	Strict	2.3408e-170	ErmC	94.67	ARO:3000250	ErmC	protein homolog model	n/a	antibiotic target modifying enzyme; determinant of lincosamide resistance; determinant of macrolide resistance; determinant of streptogramin resistance	antibiotic target modifying enzyme; determinant of lincosamide resistance; determinant of macrolide resistance; determinant of streptogramin resistance	400	466077	466077		MNKKNIKDSQNFITSKRNIDKIMTNISLNEHDNIFEIGSGKGHFTLELVQRCNFVTAIEIDHKLCKTTENKLVNHDNFQVLNKDILQFKFPKNQSYKIFGNIPYNISTDIIRKVVFESIADESYLIVEYEFAKRLLNTKRSLALLLMAEVDISILSMVPREYFHPKPKVNSSLIRLNRKKSRISYKDKQKYNYFVMKWVNKEYKKIFTKNQFNKSLKHAGIDDLNNISFEQFLSLFNSYKLFNK	MNEKNIKHSQNFITSKHNIDKIMTNIRLNEHDNIFEIGSGKGHFTLELVQRCNFVTAIEIDHKLCKTTENKLVDHDNFQVLNKDILQFKFPKNQSYKIFGNIPYNISTDIIRKIVFDSIADEIYLIVEYGFAKRLLNTKRSFALFLMAEVDISILSMVPREYFHPKPKVNSSLIRLNRKKSRISHKDKQKYNYFVMKWVNKEYKKIFTKNQFNNSLKHAGIDDLNNISFEQFLSLFNSYKLFNK	gene_10622|GeneMark.hmm|244_aa|+|49|783	gnl|BL_ORD_ID|1387|hsp_num:0	881
gene_86213|GeneMark.hmm|321_aa|+|1886|2851	Strict	0.0	CfxA2	99.38	ARO:3003003, ARO:3003002, ARO:3003001, ARO:3003096, ARO:3003005	CfxA4; CfxA; CfxA5; CfxA3; CfxA2	protein homolog model	n/a	antibiotic inactivation enzyme; determinant of beta-lactam resistance	antibiotic inactivation enzyme; determinant of beta-lactam resistance	600	655981	652.129, 655.981, 654.055, 651.744, 652.899		MGKNRKKQIVVLCIALVCIFILVFSLFHKSATKDSANPPLTNVLTDSISQIVSACPGEIGVAVIVNNRDTVKVNNKSVYPMMSVFKVHQALALCNDFDNKGISLDTLVNINRDKLDPKTWSPMLKDYSGPVISLTVRDLLRYTLTQSDNNASNLMFKDMVNVAQTDSFIATLIPRSSFQIAYTEEEMSADHNKAYSNYTSPLGAAMLMNRLFTEGLIDDEKQSFIKNTLKECKTGVDRIAAPLLDKEGVVIAHKTGSGYVNENGVLAAHNDVAYICLPNNISYTLAVFVKDFKGNESQASQYVAHISAVVYSLLMQTSVKS	MEKNRKKQIVVLSIALVCIFILVFSLFHKSATKDSANPPLTNVLTDSISQIVSACPGEIGVAVIVNNRDTVKVNNKSVYPMMSVFKVHQALALCNDFDNKGISLDTLVNINRDKLDPKTWSPMLKDYSGPVISLTVRDLLRYTLTQSDNNASNLMFKDMVNVAQTDSFIATLIPRSSFQIAYTEEEMSADHNKAYSNYTSPLGAAMLMNRLFTEGLIDDEKQSFIKNTLKECKTGVDRIAAPLLDKEGVVIAHKTGSGYVNENGVLAAHNDVAYICLPNNISYTLAVFVKDFKGNESQASQYVAHISAVVYSLLMQTSVKS	gene_86213|GeneMark.hmm|321_aa|+|1886|2851	gnl|BL_ORD_ID|230|hsp_num:0	174
gene_205951|GeneMark.hmm|320_aa|+|64|1026	Strict	0.0	CfxA6	99.38	ARO:3003097	CfxA6	protein homolog model	n/a	antibiotic inactivation enzyme; determinant of beta-lactam resistance	antibiotic inactivation enzyme; determinant of beta-lactam resistance	600	652129	652129		MKKNRKKQIVVLCIALVCIFILVFSLSHKSATKGSANPPLTDVLTDSISQIVSACPGEIGVAVIINNTDTVSVNNKSIYPMMSVFKVHQALALCNDFDKKGLSLDTLVKINREKLDPKTWSPMMKDYSAPVISLTVRDLLRYTLSQSDNNASNIMFKNMLNTAQTDSFIAKLIPHSSFQIAYTEEEMSADHDKAYSNYTSPLGAAMLMNRLFTESLISNEKQDFIKNALKECKTGIDRIVAPLLDKEGVVIAHKTGSGYVNENGILAAQNDVAYICLPNKVCYTLAVFVKDFKGNESQASQFVAHISAVVYSLLINTALN	MSNYSVAELRNMKKNRKKQIVVLCIALVCIFILVFSLSHKSATKGSANPPLTDVLTDSISQIVSACPGEIGVAVIINNTDTVSVNNKSIYPMMSVFKVHQALALCNDFDKKGLSLDTLVKINREKLDPKTWSPMMKDYSAPVISLTVRDLLRYTLSQSDNNASNIMFKNMLNTAQTDSFIAKLIPRSSFQIAYTEEEMSADHDKAYSNYTSPLGAAMLMNRLFTESLISNEKQDFIKNALKECKTGIDRIVAPLLDKEGVVIAHKTGSGNVNENGILAAQNDVAYICLPNKVCYTLAVFVKDFKGNESQASQFVAHISAVVYSLLINTALN	gene_205951|GeneMark.hmm|320_aa|+|64|1026	gnl|BL_ORD_ID|2129|hsp_num:0	268
gene_125191|GeneMark.hmm|238_aa|-|1|714	Strict	4.16576e-173	ErmF	99.16	ARO:3000498	ErmF	protein homolog model	n/a	antibiotic target modifying enzyme; determinant of lincosamide resistance; determinant of macrolide resistance; determinant of streptogramin resistance	antibiotic target modifying enzyme; determinant of lincosamide resistance; determinant of macrolide resistance; determinant of streptogramin resistance	400	473396	473396		MTKKKLPVRFTGQHFTIDKVLIKDAIRQANISNQDTVLDIGAGKGFLTVHLLKIANNVVAIENDTALVEHLRKLFSDARNVQVVGCDFRNFAVPKFPFKVVSNIPYGITSDIFKILMFESLGNFLGGSIVLQLEPAQKLFSRKLYNPYTVFYHTFFDLKLVYEVGPESFLPPPTVKSALLNIKRKHLFFDFKFKAKYLAFISCLLEKPDLSVKTALKSIFRKSQVRSISEKFGLNLNA	MTKKKLPVRFTGQHFTIDKVLIKDAIRQANISNQDTVLDIGAGKGFLTVHLLKIANNVVAIENDTALVEHLRKLFSDARNVQVVGCDFRNFAVPKFPFKVVSNIPYGITSDIFKILMFESLGNFLGGSIVLQLEPTQKLFSRKLYNPYTVFYHTFFDLKLVYEVGPESFLPPPTVKSALLNIKRKHLFFDFKFKAKYLAFISYLLEKPDLSVKTALKSIFRKSQVRSISEKFGLNLNAQIVCLSPSQWLNCFLEMLEVVPEKFHPS	gene_125191|GeneMark.hmm|238_aa|-|1|714	gnl|BL_ORD_ID|159|hsp_num:0	621
gene_74243|GeneMark.hmm|180_aa|-|160|702	Strict	6.6003e-134	SAT-4	98.89	ARO:3002897	SAT-4	protein homolog model	n/a	determinant of resistance to nucleoside antibiotics; antibiotic inactivation enzyme	antibiotic inactivation enzyme; determinant of resistance to nucleoside antibiotics	300	368622	368622		VITEMKAGHLKDIDKPSEPFEVIGKIIPRYENENWTFTELLYEAPYLKSYQDEEDEEDEEADCLEYIDNTDKIIYLYYQDDKCVGKVKLRKNWNRYAYIEDIAVCKDFRGQGIGSALINISIEWAKHKNLHGLMLETQDNNLIACKFYHNCGFKIGSVDTMLYANFENNFEKAVFWYLRF	MITEMKAEHLKDIDKPSEPFEVIGKIIPRYENENWTFTELLYEAPYLKSYQDEEDEEDEEADCLEYIDNTDKIIYLYYQDDKCVGKVKLRKNWNRYAYIEDIAVCKDFRGQGIGSALINISIEWAKHKNLHGLMLETQDNNLIACKFYHNCGFKIGSVDTMLYANFENNFEKAVFWYLRF	gene_74243|GeneMark.hmm|180_aa|-|160|702	gnl|BL_ORD_ID|1945|hsp_num:0	1505
gene_273278|GeneMark.hmm|299_aa|-|9834|10733	Strict	0.0	APH(2'')-IIa	95.65	ARO:3002635	APH(2'')-IIa	protein homolog model	n/a	antibiotic inactivation enzyme; determinant of aminoglycoside resistance	antibiotic inactivation enzyme; determinant of aminoglycoside resistance	550	586645	586645		MIDLDVEIYQHLNEQIKINKLCYLSSGDDSDTFLCNEQYVVKVPKRDSVRFAQKREFELYRFLENCNLSYQTPAVVYQSDRFNIMKYIKGERITYEQYHKLSEKEKDALAYDEATFLKELHSIEIDCSVSLFSDALVNKKDKFLQDKKLLISILEKEQLLTDEMLEHIETIYENILSNAVLFKYTPCLVHNDFSANNMIFRNNRLFGVIDFGDFNVGDPDNDFLCLLDCSTDDFGKEFGRKVLKYYQHKAPEVAERKAELNDVYWSIDQIIYGYERKDREMLIKGVSELLQTQAEMFIF	MVNLDAEIYEHLNKQIKINELRYLSSGDDSDTFLCNEQYVVKVPKRDSVRISQKRELELYRFLENCKLSYQIPAVVYQSDRFNIMKYIKGERITYEQYHKLSEKEKDALAYDEATFLKELHSIEIDCSVSLFSDALVNKKDKFLQDKKLLISILEKEQLLTDEMLEHIETIYENILSNAVLFKYTPCLVHNDFSANNMIFRNNRLFGVIDFGDFNVGDPDNDFLCLLDCSTDDFGKEFGRKVLKYYQHKAPEVAERKAELNDVYWSIDQIIYGYERKDREMLIKDVSELLQTQAEMFIF	gene_273278|GeneMark.hmm|299_aa|-|9834|10733	gnl|BL_ORD_ID|267|hsp_num:0	1615
gene_148932|GeneMark.hmm|391_aa|-|99|1274	Perfect	0.0	cmx	100.0	ARO:3002703	cmx	protein homolog model	n/a	efflux pump complex or subunit conferring antibiotic resistance	efflux pump complex or subunit conferring antibiotic resistance	700	728013	728013		MPFALYMLALAVFVMGTSEFMLAGLLPAIATELDVSVGTAGLLTSAFAVGMVVGAPVMAAFARRWPPRLTLIVCLLVFAGSHVIGAMTPVFSLLLITRVLSALANAGFLAVALSTATTLVPANQKGRALSILLSGTTIATVVGVPAGALLGTALGWRTTFWAIAILCIPAAVGVIRGVTNNVGRSETSATSPRLRVELSQLATPRLILAMALGALINGGTFAAFTFLAPIVTETAGLAEAWVSVALVMFGIGSFLGVTIAGRLSDQRPGLVLAVGGPLLLTGWIVLAVVASHPVALIVLVLVQGFLSFGVGSTLITRVLYAASGAPTMGGSYATAALNIGAAAGPVLGALGLATGLGLLAPVWVASVLTAIALVIMLLTRRALTKTAAEAN	MPFALYMLALAVFVMGTSEFMLAGLLPAIATELDVSVGTAGLLTSAFAVGMVVGAPVMAAFARRWPPRLTLIVCLLVFAGSHVIGAMTPVFSLLLITRVLSALANAGFLAVALSTATTLVPANQKGRALSILLSGTTIATVVGVPAGALLGTALGWRTTFWAIAILCIPAAVGVIRGVTNNVGRSETSATSPRLRVELSQLATPRLILAMALGALINGGTFAAFTFLAPIVTETAGLAEAWVSVALVMFGIGSFLGVTIAGRLSDQRPGLVLAVGGPLLLTGWIVLAVVASHPVALIVLVLVQGFLSFGVGSTLITRVLYAASGAPTMGGSYATAALNIGAAAGPVLGALGLATGLGLLAPVWVASVLTAIALVIMLLTRRALTKTAAEAN	gene_148932|GeneMark.hmm|391_aa|-|99|1274	gnl|BL_ORD_ID|2265|hsp_num:0	1366
gene_289740|GeneMark.hmm|640_aa|-|4|1926	Strict	0.0	tetB(P)	97.81	ARO:3000195	tetB(P)	protein homolog model	n/a	antibiotic target protection protein; determinant of tetracycline resistance	antibiotic target protection protein; determinant of tetracycline resistance	1200	1274.61	1274.61		VDAGKTTITENLLYYSGAIKSVGRVDLGNTQTDSMELERKRGITIKSSTISFNWNNVKVNIVDTPGHVDFISEVERSLSVLDGAILVISGVEGIQSQTRILFETLKELNIPTIIFVNKLDRIGANFNKVFEDIKKNMSNKVVRLQEVYDVGSKAVYIKKLFDTCMINDDAIDVLSDLDEAFLERYIGGIEPDKEEIQEKLSLYASEGSLYPVFCGAAAIGLGVEDLLDGICSYFPFAGDDCESDLSGVVFKIERTSKNEKKVYVRLFGGKISVRDKIQVPNKEIAEKVKKINRLENGGVVEAQRIEAGDIGILYGLTSFQVGDVIGISNDKIKNISIAKPALKTTISAIDKEKNPELFKALTLLAEEDPLLELEMNDIDKEIYVNLFGEVQMEILSSML…	MKKIINIGIVAHVDAGKTTITENLLYYSGAIKSVGRVDLGNTQTDSMELERKRGITIKSSTISFNWNNVKVNIIDTPGHVDFISEVERSLNSLDGAILVISGVEGIQSQTRILFDTLKELNIPTIIFVNKLDRIGANFNKVFEEIKKNMSNKVVRLQEVYDVGSKAVYIKKLFDTCIINDDAINVLSDLDEAFLERYIGGIEPDKEEIQEKLSLYAREGSLYPVFCGAAAIGLGIEDLLDGICSYFPFASNDCESDLSGVVFKIERTSKNEKKVYVRLFGGKISVRDKIQVPNKEIAEKVKKINRLENGGVVEAQRIEAGDIGILYGLTSFQVGDVIGISNDKIKNISIAKPALKTTISAIDKEKNPELFKALTLLAEEDPLLAFAMNDIDKEIYVNLF…	gene_289740|GeneMark.hmm|640_aa|-|4|1926	gnl|BL_ORD_ID|440|hsp_num:0	804
gene_173673|GeneMark.hmm|166_aa|+|55|555	Strict	1.80113e-120	dfrD	99.38	ARO:3002866	dfrD	protein homolog model	n/a	antibiotic target replacement protein; determinant of diaminopyrimidine resistance	antibiotic target replacement protein; determinant of diaminopyrimidine resistance	300	333183	333183		MWSFLKISLIVAMDKKRVIGKDNDIPWRISSDWEYVKNTTKGHAIILGRKNLQSIGRALPDRRNIILTRDKNFNFKDCEIAHSIEAAFKLCENEEEVFIFGGEQIYVMFLPYVEKMYVTKIHHEFEGDTFFPVVNFDDWKEVSVEKGIKDEKNPYDYYFHIYERIR	MKISLIVAMDKKRVIGKDNDIPWRISSDWEYVKNTTKGHAIILGRKNLQSIGRALPDRRNIILTRDKNFNFKDCEIAHSIEAAFKLCENEEEVFIFGGEQIYVMFLPYVEKMYVTKIHHEFEGDTFFPVVNFDDWKEVSVEKGIKDEKNPYDYYFHIYERIR	gene_173673|GeneMark.hmm|166_aa|+|55|555	gnl|BL_ORD_ID|2271|hsp_num:0	474
gene_249685|GeneMark.hmm|640_aa|+|838|2760	Strict	0.0	tet44	98.44	ARO:3000556	tet44	protein homolog model	n/a	antibiotic target protection protein; determinant of tetracycline resistance	antibiotic target protection protein; determinant of tetracycline resistance	1200	1293.49	1293.49		MKIINIGILAHVDAGKTTLTESLLYTSGAILELGSVDKGTTRTDTMFLERQRGITIQAAVTSFNWNDYKINIVDTPGHTDFITEVYRSLSVLDGAILVISAKDGVQAQTRILFHALQKMNIPTIIFINKIDQDGINLNNIYQNIKEKLSNDIIVMQNVTLTPEISIKNIIDLDDWDPVISKNDKLLEKYIAGEKLTIQELTYEEYRCVKKGSLFPIYHGSARNNIGTQQLIEAISNLFCPEMNENDSELCGRVFKIEYTDHKQRLVYLRLYSGTLHLRDTIILPEKKKVKLTEIYIPSNGEMIQTEIVCSGDIFIIPNNTLRLNDIIGNEKILPCNVWDDKTVPILRTRIEPIKIEEREKLLDALTEIADTDPLLRYYVDTITHEIIISFLGTVQLEVI…	MKIINIGILAHVDAGKTTLTESLLYTSGAILELGSVDKGTTRTDTMFLERQRGITIQAAVTSFNWNDYKINIVDTPGHTDFITEVYRSLSVLDGAILVISAKDGVQAQTRILFHALQKMNIPTIIFINKIDQDGINLNNIYQNIKEKLSNDIIVMQNVTLTPEISIKNIIDLDDWDPVISKNDKLLEKYIVGEKLTIQELMYEEYRCVKKGSLFPIYHGSARNNIGTQQLIEAISNLFCSEMNENDSELCGRVFKIEYTDHKQRLVYLRLYSGTLHLRDTIILPEKKKVKLTEIYIPSNGEMIQTKTVCSGDIFIIPNNTLRLNDIIGNEKLLPCNVWNDKTVPILRTRIEPIKIEEREKLLDALTEIADTDPLLRYYVDTITHEIIISFLGTVQLEVI…	gene_249685|GeneMark.hmm|640_aa|+|838|2760	gnl|BL_ORD_ID|126|hsp_num:0	1171
gene_261886|GeneMark.hmm|176_aa|+|44|571	Strict	1.12185e-111	lnuC	98.04	ARO:3002837	lnuC	protein homolog model	n/a	determinant of lincosamide resistance; antibiotic inactivation enzyme	antibiotic inactivation enzyme; determinant of lincosamide resistance	300	311612	311612		MQRFIKQTSSSSGRLIRICGDDKMVNITDVKQILQFAIDAEIKVFLDGGWGVDALLGYQSRAHNDIDIFVEKNDYQNFIEIMKANGFYEIKMEYTTLNHTVWEDLKNRIIDLHCFEYTDEGEILYDGDCFPVETFSGKGRIEEIEVSCIEPYSQVMFHLGYEFDENDAHDVKLLCE	MVNITDVNQIFQFAIDAEIKVFLDGGWGVDALLGYQSRAHNDIDIFVEKNDYQNFIEIMKANGFYEIKMEYTTLNHTVWEDLKNRIIDLHCFEYTDEGEILYDGDCFPVETLSGKGRIEEIEVSCIEPYSQVMFHLGYEFDENDAHDVKLLCETLHIEIPNEYR	gene_261886|GeneMark.hmm|176_aa|+|44|571	gnl|BL_ORD_ID|196|hsp_num:0	376
gene_241365|GeneMark.hmm|245_aa|+|196|933	Strict	2.94544e-180	ErmB	98.37	ARO:3000375	ErmB	protein homolog model	n/a	antibiotic target modifying enzyme; determinant of lincosamide resistance; determinant of macrolide resistance; determinant of streptogramin resistance	antibiotic target modifying enzyme; determinant of lincosamide resistance; determinant of macrolide resistance; determinant of streptogramin resistance	400	491115	491115		MNKNIKYSQNFLTSEKVLNQIIKQLNLKETDTVYEIGTGKGHLTTKLAKISKQVTSIELDSHLFNLSSEKLKLNTRVTLIHQDILQFQFPNKQRYKIVGNIPYHLSTQIIKKVVFESHASDIYLIVEEGFYKRTLDIHRTLGLLLHTQVSIQQLLKLPAECFHPKPKVNSVLIKLTRHTTDVPDKYWKLYTYFVSKWVNREYRQLFTKNQFHQAMKHAKVNNLSTVTYEQVLSIFNSYLLFNGRK	MNKNIKYSQNFLTSEKVLNQIIKQLNLKETDTVYEIGTGKGHLTTKLAKISKQVTSIELDSHLFNLSSEKLKLNTRVTLIHQDILQFQFPNKQRYKIVGSIPYNLSTQIIKKVVFESRASDIYLIVEEGFYKRTLDIHRTLGLLLHTQVSIQQLLKLPAECFHPKPKVNSVLIKLTRHTTDVPDKYWKLYTYFVSKWVNREYRQLFTKNQFHQAMKHAKVNNLSTITYEQVLSIFNSYLLFNGRKLIL	gene_241365|GeneMark.hmm|245_aa|+|196|933	gnl|BL_ORD_ID|303|hsp_num:0	1549
gene_29|GeneMark.hmm|207_aa|-|149|772	Perfect	3.13364e-160	catD	100.0	ARO:3002682, ARO:3002686	catP; catD	protein homolog model	n/a	determinant of phenicol resistance; antibiotic inactivation enzyme	antibiotic inactivation enzyme; determinant of phenicol resistance	400	437187	437.187, 437.187		MVFEKIDKNSWNRKEYFDHYFASVPCTYSMTVKVDITQIKEKGMKLYPAMLYYIAMIVNRHSEFRTAINQDGELGIYDEMIPSYTIFHNDTETFSSLWTECKSDFKSFLADYESDTQRYGNNHRMEGKPNAPENIFNVSMIPWSTFDGFNLNLQKGYDYLIPIFTMGKYYKEDNKIILPLAIQVHHAVCDGFHICRFVNELQELINS	MVFEKIDKNSWNRKEYFDHYFASVPCTYSMTVKVDITQIKEKGMKLYPAMLYYIAMIVNRHSEFRTAINQDGELGIYDEMIPSYTIFHNDTETFSSLWTECKSDFKSFLADYESDTQRYGNNHRMEGKPNAPENIFNVSMIPWSTFDGFNLNLQKGYDYLIPIFTMGKYYKEDNKIILPLAIQVHHAVCDGFHICRFVNELQELINS	gene_29|GeneMark.hmm|207_aa|-|149|772	gnl|BL_ORD_ID|2242|hsp_num:0	1569
gene_1075|GeneMark.hmm|386_aa|-|159|1319	Strict	0.0	tetX	99.74	ARO:3000205	tetX	protein homolog model	n/a	antibiotic inactivation enzyme; determinant of tetracycline resistance	antibiotic inactivation enzyme; determinant of tetracycline resistance	750	795423	795423		MRIDTDKQMNLLSDKNVAIIGGGPVGLTMAKLLQQNGIDVSVYERDNDREARIFGGTLDLHKGSGQEAMKKAGLLQTYYDLALPMGVNIADKKGNILSTKNVKPENRFDNPEINRNDLRAILLNSLENDTVIWDRKLVMLEPGKKKWTLTFENKPSETADLVILANGGMSKVRKFVTDTEVEETGTFNIQADIHQPEINCPGFFQLCNGNRLMASHQGNLLFANPNNNGALHFGISFKTPDEWKNQTQVDFQNRNSVVDFLLKEFSDWDERYKELIHTTLSFVGLATRIFPLEKPWKSKRPLPITMIGDAAHLMPPFAGQGVNSGLVDALILSDNLADGKFNSIEEAVKNYEQQMFIYGKEAQEESTQNEIEMFKPDFTFQQLLNV	MTMRIDTDKQMNLLSDKNVAIIGGGPVGLTMAKLLQQNGIDVSVYERDNDREARIFGGTLDLHKGSGQEAMKKAGLLQTYYDLALPMGVNIADKKGNILSTKNVKPENRFDNPEINRNDLRAILLNSLENDTVIWDRKLVMLEPGKKKWTLTFENKPSETADLVILANGGMSKVRKFVTDTEVEETGTFNIQADIHQPEINCPGFFQLCNGNRLMASHQGNLLFANPNNNGALHFGISFKTPDEWKNQTQVDFQNRNSVVDFLLKEFSDWDERYKELIHTTLSFVGLATRIFPLEKPWKSKRPLPITMIGDAAHLMPPFAGQGVNSGLVDALILSDNLADGKFNSIEEAVKNYEQQMFMYGKEAQEESTQNEIEMFKPDFTFQQLLNV	gene_1075|GeneMark.hmm|386_aa|-|159|1319	gnl|BL_ORD_ID|1398|hsp_num:0	776
gene_30865|GeneMark.hmm|164_aa|+|527|1021	Strict	7.3716e-111	lnuC	89.02	ARO:3002837	lnuC	protein homolog model	n/a	determinant of lincosamide resistance; antibiotic inactivation enzyme	antibiotic inactivation enzyme; determinant of lincosamide resistance	300	308916	308916		MVNITDVKQILQFAIDAEIKVFLDGGWGVDALLGHQSRSHNDIDIFVEKKDYQNFIEIIQANGFYEIKMEYTTLNHTVWEDAKNRIIDLHCFEYTGKGEILYEGDCFPLEIFSGKGKIEEIEVSCIEPYSQVMFHLGYEFDENDVHDVKLLCETFHIEVPNEYR	MVNITDVNQIFQFAIDAEIKVFLDGGWGVDALLGYQSRAHNDIDIFVEKNDYQNFIEIMKANGFYEIKMEYTTLNHTVWEDLKNRIIDLHCFEYTDEGEILYDGDCFPVETLSGKGRIEEIEVSCIEPYSQVMFHLGYEFDENDAHDVKLLCETLHIEIPNEYR	gene_30865|GeneMark.hmm|164_aa|+|527|1021	gnl|BL_ORD_ID|196|hsp_num:0	376
gene_154512|GeneMark.hmm|404_aa|-|290|1504	Strict	0.0	floR	99.26	ARO:3002705	floR	protein homolog model	n/a	efflux pump complex or subunit conferring antibiotic resistance	efflux pump complex or subunit conferring antibiotic resistance	750	780015	780015		MTTTRPAWAYTLPAALLLMAPFDILASLAMDIYLPVVPAMPGILNTTPAMIQLTLSLYMVMLGVGQVIFGPLSDRIGRRPILLAGATAFVIASLGAAWSSTAPAFVAFRLLQAVGASAMLVATFATVRDVYANRPEGVVIYGLFSSMLAFVPALGPIAGALIGEFLGWQAIFITLAILAMLALLNAGFRWHETRPLDQVKTRRSVLPIFASPAFWVYTVGFSAGMGTYFVFFSTAPRVLIGQAEYSEIGFSFAFATVALVMIVTTRFAKSFVARWGIAGCVARGMALLVCGAVLLGIGELYGSPSFLTFILPMWVVAVGIVFTVSVTANGALAEFDDIAGSAVAFYFCVQSLIVSIVGTLAVALLNSDTAWPVICYATAMAVLVSLGLVLLRLRGAATE…	MTTTRPAWAYTLPAALLLMAPFDILASLAMDIYLPVVPAMPGILNTTPAMIQLTLSLYMVMLGVGQVIFGPLSDRIGRRPILLAGATAFVIASLGAAWSSTAPAFVAFRLLQAVGASAMLVATFATVRDVYANRPEGVVIYGLFSSVLAFVPALGPIAGALIGEFLGWQAIFITLAILAMLALLNAGFRWHETRPLDQVKTRRSVLPIFASPAFWVYTVGFSAGMGTFFVFFSTAPRVLIGQAEYSEIGFSFAFATVALVMIVTTRFAKSFVARWGIAGCVARGMALLVCGAVLLGIGELYGSPSFLTFILPMWVVAVGIVFTVSVTANGALAEFDDIAGSAVAFYFCVQSLIVSIVGTLAVALLNGDTAWPVICYATAMAVLVSLGLVLLRLRGAATE…	gene_154512|GeneMark.hmm|404_aa|-|290|1504	gnl|BL_ORD_ID|618|hsp_num:0	522
gene_172036|GeneMark.hmm|341_aa|+|797|1822	Perfect	0.0	APH(4)-Ia	100.0	ARO:3002655	APH(4)-Ia	protein homolog model	n/a	antibiotic inactivation enzyme; determinant of aminoglycoside resistance	antibiotic inactivation enzyme; determinant of aminoglycoside resistance	600	706827	706827		MKKPELTATSVEKFLIEKFDSVSDLMQLSEGEESRAFSFDVGGRGYVLRVNSCADGFYKDRYVYRHFASAALPIPEVLDIGEFSESLTYCISRRAQGVTLQDLPETELPAVLQPVAEAMDAIAAADLSQTSGFGPFGPQGIGQYTTWRDFICAIADPHVYHWQTVMDDTVSASVAQALDELMLWAEDCPEVRHLVHADFGSNNVLTDNGRITAVIDWSEAMFGDSQYEVANIFFWRPWLACMEQQTRYFERRHPELAGSPRLRAYMLRIGLDQLYQSLVDGNFDDAAWAQGRCDAIVRSGAGTVGRTQIARRSAAVWTDGCVEVLADSGNRRPSTRPRAKE	MKKPELTATSVEKFLIEKFDSVSDLMQLSEGEESRAFSFDVGGRGYVLRVNSCADGFYKDRYVYRHFASAALPIPEVLDIGEFSESLTYCISRRAQGVTLQDLPETELPAVLQPVAEAMDAIAAADLSQTSGFGPFGPQGIGQYTTWRDFICAIADPHVYHWQTVMDDTVSASVAQALDELMLWAEDCPEVRHLVHADFGSNNVLTDNGRITAVIDWSEAMFGDSQYEVANIFFWRPWLACMEQQTRYFERRHPELAGSPRLRAYMLRIGLDQLYQSLVDGNFDDAAWAQGRCDAIVRSGAGTVGRTQIARRSAAVWTDGCVEVLADSGNRRPSTRPRAKE	gene_172036|GeneMark.hmm|341_aa|+|797|1822	gnl|BL_ORD_ID|825|hsp_num:0	205
gene_148930|GeneMark.hmm|278_aa|-|1601|2437	Strict	0.0	sul1	99.64	ARO:3000410	sul1	protein homolog model	n/a	antibiotic target replacement protein; determinant of sulfonamide resistance	antibiotic target replacement protein; determinant of sulfonamide resistance	500	547354	547354		VTVFGILNLTEDSFFDESRRLDPAGAVTAAIEMLRVGSDVVDVGPAASHPDARPVSPADEIRRIAPLLDALSDQMHRVSIDSFQPETQRYALKRGVGYLNDIQGFPDPALSPDIAEADCRLVVMHSAQRDGIATRTGHLRPEDALDEIVRFFEARVSALRRSGVAADRLILDPGMGFFLSPAPETSLHVLSNLQKLKSALGLPLLVSVSRKSFLGATVGLPVKDLGPASLAAELHAIGNGADYVRTHAPGDLRSAITFSETLAKFRSRDARDRGLDHA	MVTVFGILNLTEDSFFDESRRLDPAGAVTAAIEMLRVGSDVVDVGPAASHPDARPVSPADEIRRIAPLLDALSDQMHRVSIDSFQPETQRYALKRGVGYLNDIQGFPDPALYPDIAEADCRLVVMHSAQRDGIATRTGHLRPEDALDEIVRFFEARVSALRRSGVAADRLILDPGMGFFLSPAPETSLHVLSNLQKLKSALGLPLLVSVSRKSFLGATVGLPVKDLGPASLAAELHAIGNGADYVRTHAPGDLRSAITFSETLAKFRSRDARDRGLDHA	gene_148930|GeneMark.hmm|278_aa|-|1601|2437	gnl|BL_ORD_ID|1588|hsp_num:0	1070
gene_193138|GeneMark.hmm|278_aa|+|828|1664	Strict	0.0	APH(6)-Id	99.64	ARO:3002660	APH(6)-Id	protein homolog model	n/a	antibiotic inactivation enzyme; determinant of aminoglycoside resistance	antibiotic inactivation enzyme; determinant of aminoglycoside resistance	500	568155	568155		MFMPPVFPAHWHVSQPVLIADTFSSLVWKVSLPDGTPAIVKGLKPIEDIADELRGADYLVWRNGRGAVRLLGRENNLMLLEYAGERMLSHIVAEHGDYQATEIAAELMAKLYAASEEPLPSALLPIRDRFAALFQRARDDQNAGCQTDYVHAAIIADQMMSNASELRGLHGDLHHENIMFSSRGWLVIDPVGLVGEVGFGAANMFYDPADRDDLCLDPRRIAQMADAFSRALDVDPRRLLDQAYAYGCLSAAWNADGEEEQRDLAIAAAIKQVRQTSY	MFMPPVFPAHWHVSQPVLIADTFSSLVWKVSLPDGTPAIVKGLKPIEDIADELRGADYLVWRNGRGAVRLLGRENNLMLLEYAGERMLSHIVAEHGDYQATEIAAELMAKLYAASEEPLPSALLPIRDRFAALFQRARDDQNAGCQTDYVHAAIIADQMMSNASELRGLHGDLHHENIMFSSRGWLVIDPVGLVGEVGFGAANMFYDPADRDDLCLDPRRIAQMADAFSRALDVDPRRLLDQAYAYGCLSAAWNADGEQEQRDLAIAAAIKQVRQTSY	gene_193138|GeneMark.hmm|278_aa|+|828|1664	gnl|BL_ORD_ID|947|hsp_num:0	1031
gene_61693|GeneMark.hmm|283_aa|+|398|1249	Strict	0.0	ANT(6)-Ib	100.0	ARO:3002629	ANT(6)-Ib	protein homolog model	n/a	antibiotic inactivation enzyme; determinant of aminoglycoside resistance	antibiotic inactivation enzyme; determinant of aminoglycoside resistance	500	583178	583178		MRTEKQIYDTILNFAKADDRIRVVTLEGSRTNINIIPDDFQDYDITFFVTDMQSFINSDEWLNVFGERLIMQKPEDMELFPKEEKGYSYLMLFWDGVKIDLTLLPLEVLDEYFTWDKLVKLLLDKDNRVTNIPVPTDEDYYIEHPTARSFDDCCNEFWNTVTYVVKGLCRKEILFAIDHLNNIVRMELLRMISWKVGIEQGYSFSLGKNYKFLERYISPELWKKILATYNMGSYTEMWKSLELCMGIFRMVSKEVAQCLNYLYPDYDKNISNYVIRQKEKYQR	MKMRTEKQIYDTILNFAKADDRIRVVTLEGSRTNINIIPDDFQDYDITFFVTDMQSFINSDEWLNVFGERLIMQKPEDMELFPKEEKGYSYLMLFWDGVKIDLTLLPLEVLDEYFTWDKLVKLLLDKDNRVTNIPVPTDEDYYIEHPTARSFDDCCNEFWNTVTYVVKGLCRKEILFAIDHLNNIVRMELLRMISWKVGIEQGYSFSLGKNYKFLERYISPELWKKILATYNMGSYTEMWKSLELCMGIFRMVSKEVAQCLNYLYPDYDKNISNYVIRQKEKYQR	gene_61693|GeneMark.hmm|283_aa|+|398|1249	gnl|BL_ORD_ID|1125|hsp_num:0	1113
gene_193137|GeneMark.hmm|275_aa|+|1|828	Strict	0.0	APH(3'')-Ib	99.25	ARO:3002639	APH(3'')-Ib	protein homolog model	n/a	antibiotic inactivation enzyme; determinant of aminoglycoside resistance	antibiotic inactivation enzyme; determinant of aminoglycoside resistance	500	539265	539265		IRKLKEPPLNRTNIFFGESHSDWLPVRGGESGDFVFRRGDGHAFAKIAPASRRGELAGERDRLIWLKGRGVACPEVINWQEEQEGACLVITAIPGVPAADLSGADLLKAWPSMGQQLGAVHSLSVDQCPFERRLSRMFGRAVDVVSRNAVNPDFLPDEDKSTPQLDLLARVERELPVRLDQERTDMVVCHGDPCMPNFMVDPKTLQCTGLIDLGRLGTADRYADLALMIANAEENWAAPDEAERAFAVLFNVLGIEAPDRERLAFYLRLDPLTWG	MNRTNIFFGESHSDWLPVRGGESGDFVFRRGDGHAFAKIAPASRRGELAGERDRLIWLKGRGVACPEVINWQEEQEGACLVITAIPGVPAADLSGADLLKAWPSMGQQLGAVHSLLVDQCPFERRLSRMFGRAVDVVSRNAVNPDFLPDEDKSTPQLDLLARVERELPVRLDQERTDMVVCHGDPCMPNFMVDPKTLQCTGLIDLGRLGTADRYADLALMIANAEENWAAPDEAERAFAVLFNVLGIEAPDRERLAFYLRLDPLTWG	gene_193137|GeneMark.hmm|275_aa|+|1|828	gnl|BL_ORD_ID|686|hsp_num:0	1830
gene_218340|GeneMark.hmm|213_aa|-|48|689	Strict	2.4791e-163	catIII	99.53	ARO:3002685	catIII	protein homolog model	n/a	determinant of phenicol resistance; antibiotic inactivation enzyme	antibiotic inactivation enzyme; determinant of phenicol resistance	400	445662	445662		MNYTKFDVKNWVRREHFEFYRHRLPCGFSLTSKIDITTLKKSLDDSAYKFYPVMIYLIAQAVNQFDELRMAIKDDELIVWDSVDPQFTVFHQETETFSALSCPYSSDIDQFMVNYLSVMERYKSDTKLFPQGVTPENHLNISALPWVNFDSFNLNVANFTDYFAPIITMAKYQQEGDRLLLPLSVQVHHAVCDGFHVARFISRLQELCNSKLK	MNYTKFDVKNWVRREHFEFYRHRLPCGFSLTSKIDITTLKKSLDDSAYKFYPVMIYLIAQAVNQFDELRMAIKDDELIVWDSVDPQFTVFHQETETFSALSCPYSSDIDQFMVNYLSVMERYKSDTKLFPQGVTPENHLNISALPWVNFDSFNLNVANFTDYFAPIITMAKYQQEGDRLLLPLSVQVHHAVCDGFHVARFINRLQELCNSKLK	gene_218340|GeneMark.hmm|213_aa|-|48|689	gnl|BL_ORD_ID|933|hsp_num:0	1580
gene_229305|GeneMark.hmm|253_aa|-|111|872	Strict	1.73289e-180	spd	98.44	ARO:3002631	spd	protein homolog model	n/a	antibiotic inactivation enzyme; determinant of aminoglycoside resistance	antibiotic inactivation enzyme; determinant of aminoglycoside resistance	450	492656	492656		MEEPNKQIDNVLIELKRLFSKDLLGVYLYGSYVKGGLKKDSDVDFLVIINRDMTKEEKRILISKIMPISKEIGEDTSLKYIELTVLNYHENENWSYPPIEEFIYGEWLREDYLNYFIPEKNNNIDLTILLYQAKLSSISIYGENNINNLIPDVPFIDLQKAIKESSKELIKDFYGDETNVILTLCRMIVTYETGKFYSKDLAGSMIIENLSIEENNLISLAISSYKNGNSVDWELFPVKSVIKKLYAYLNYKL	MEEPNKQIDNVLIELKRLFSKDLLGVYLYGSYVKGGLKKDSDVDFLVIINRDMTKEEKRILISKIMPISKEIGEDTSLKYIELTVLNYHENENWSYPPIEEFIYGEWLREDYLNYFIPEKNNNIDLTILLYQAKLSSISIYGENNINNLIPDVPFIDLQKAIKESSKELIKDFYGDETNVILTLCRMIVTYETGKFYSKDLAGSMIIENLSENLSIEENNLISLAISSYKNGNSVDWELFPVKSVIKKLYAYLNYKL	gene_229305|GeneMark.hmm|253_aa|-|111|872	gnl|BL_ORD_ID|1352|hsp_num:0	1918
gene_273277|GeneMark.hmm|178_aa|-|9254|9790	Strict	2.68849e-128	AAC(6')-Ip	95.51	ARO:3002559	AAC(6')-Ip	protein homolog model	n/a	antibiotic inactivation enzyme; determinant of aminoglycoside resistance	antibiotic inactivation enzyme; determinant of aminoglycoside resistance	275	354369	354369		MLEEKRVSFRPMSEDDLVLMLKWLTDDRVLEFYDGRDKRHTQKTIREHYTEQWADEIYRVIIEYDTIPIGYAQIYRIQGELFDEYDYHETEEKIYAMDQFIGEPEYWNMGIGAEYCRVVCQYLRTEMGADAVILDPRKNNPRAVRAYQKAGFEIIKELPEHELHEGKKEDCVLMEWRA	MLEKKRVSFRPMNEDDLVLMLKWLTDDRVLEFYDGRDKKHTQKTIREHYTEQWADEIYRVIIEYDTIPIGYAQIYRIQGELFDEYNYHETEEKIYAMDQFIGEPEYWNMGIGAEYCRVVCQYLRTEMDADAVILDPRKNNLRAVRAYQKAGFKIIKELPEHELHEGKKEDCVLMEWRV	gene_273277|GeneMark.hmm|178_aa|-|9254|9790	gnl|BL_ORD_ID|10|hsp_num:0	1653
gene_282671|GeneMark.hmm|208_aa|+|10|636	Strict	1.51785e-153	cat	96.14	ARO:3002670	cat	protein homolog model	n/a	determinant of phenicol resistance; antibiotic inactivation enzyme	antibiotic inactivation enzyme; determinant of phenicol resistance	350	420624	420624		MMQFTKIDINNWTRKEYFDHYFDNTPCTYSMTVKLDISKLKKDGKKLYPTLLYGVTTILNRHEEFRTALDKNGQVGVFSEMLPCYTIFHKETETFSSIWTEFTADYTEFLQNYQKDIDAYGERKGMFAKPNPPENTFPVSMIPWTSFEGFNLNLKKGYDYLLPIFTFGKYYEDGGKYYIPLSIQVHHAVCDGFHVCRFLDELQDLLNK	MQFTKIDINNWTRKEYFDHYFGNTPCTYSMTVKLDISKLKKDGKKLYPTLLYGVTTIINRHEEFRTALDENGQVGVFSEMLPCYTVFHKETETFSSIWTEFTADYTEFLQNYQKDIDAFGERMGMSAKPNPPENTFPVSMIPWTSFEGFNLNLKKGYDYLLPIFTFGKYYEEGGKYYIPLSIQVHHAVCDGFHVCRFLDELQDLLNK	gene_282671|GeneMark.hmm|208_aa|+|10|636	gnl|BL_ORD_ID|730|hsp_num:0	823
gene_51678|GeneMark.hmm|244_aa|+|642|1376	Strict	1.33052e-153	ErmA	85.19	ARO:3000347	ErmA	protein homolog model	n/a	antibiotic target modifying enzyme; determinant of lincosamide resistance; determinant of macrolide resistance; determinant of streptogramin resistance	antibiotic target modifying enzyme; determinant of lincosamide resistance; determinant of macrolide resistance; determinant of streptogramin resistance	400	423705	423705		MNQKNPKDTQNFITSKKHVKEILNHTNINKQDNVIEIGSGKGHFTKELVKMSRWVDSIEIDEDLCQVTQKVVKPFQNIKVIHTDILKFNFPKNKDYKIFGNIPFNISTDIVKKIAFESNSKYSYLIVENGFAKRLQNTKRALGLLLMVELDIRVLKKVPRAYFHPKPNVDSVLIVLERHQPLILKKDYKEYQSFVYKWVNREYRVLFTKNQFRQALKHANVTNINKLSKEQFLSIFNSYKLFNR	MNQKNPKDTQNFITSKKHVKEILNHTNISKQDNVIEIGSGKGHFTKELVKMSRSVTAIEIDGGLCQVTKEAVNPSENIKVIQTDILKFSFPKHINYKIYGNIPYNISTDIVKRITFESQAKYSYLIVEKGFAKRLQNLQRALGLLLMVEMDIKMLKKVPPLYFHPKPSVDSVLIVLERHQPLISKKDYKKYRSFVYKWVNREYRVLFTKNQFRQALKHANVTNINKLSKEQFLSIFNSYKLFH	gene_51678|GeneMark.hmm|244_aa|+|642|1376	gnl|BL_ORD_ID|2150|hsp_num:0	985
gene_97924|GeneMark.hmm|247_aa|+|1985|2728	Strict	0.0	ANT(4')-Ib	95.95	ARO:3003905	ANT(4')-Ib	protein homolog model	n/a	antibiotic inactivation enzyme; determinant of aminoglycoside resistance	antibiotic inactivation enzyme; determinant of aminoglycoside resistance	450	494582	494582		MTREDRMKIVHEIKERILDNYGDVVKAIGVYGSLGRQADGPYSDIEMMCVLSTEEAEFSHEWTTGEWKVEVNFDSEEILLDYASQVESDWPLTHGQFFSILPIYDSGGYLEKVYQTAKSVEAQAFHDAICALIVEELFEYAGKWRNIRVQGPTTFLPSLTVKVAMAGAMLIGLHHRICYTTSASVLTEAVMQSDLPSGYDLLCQLVMSGQLSDSEKLLESLENFWNGIQEWTERHGYIVDVSKRIPF	MNGPIIMTREERMKIVHEIKERILDKYGDDVKAIGVYGSLGRQTDGPYSDIEMMCVMSTEEAEFSHEWTTGEWKVEVNFDSEEILLDYASQVESDWPLTHGQFFSILPIYDSGGYLEKVYQTAKSVEAQTFHDAICALIVEELFEYAGKWRNIRVQGPTTFLPSLTVQVAMAGAMLIGLHHRICYTTSASVLTEAVKQSDLPSGYDHLCQFVMSGQLSDSEKLLESLENFWNGIQEWTERHGYIVDVSKRIPF	gene_97924|GeneMark.hmm|247_aa|+|1985|2728	gnl|BL_ORD_ID|1163|hsp_num:0	2383
gene_85035|GeneMark.hmm|247_aa|-|127|870	Strict	0.0	ANT(4')-Ib	100.0	ARO:3003905	ANT(4')-Ib	protein homolog model	n/a	antibiotic inactivation enzyme; determinant of aminoglycoside resistance	antibiotic inactivation enzyme; determinant of aminoglycoside resistance	450	515768	515768		MTREERMKIVHEIKERILDKYGDDVKAIGVYGSLGRQTDGPYSDIEMMCVMSTEEAEFSHEWTTGEWKVEVNFDSEEILLDYASQVESDWPLTHGQFFSILPIYDSGGYLEKVYQTAKSVEAQTFHDAICALIVEELFEYAGKWRNIRVQGPTTFLPSLTVQVAMAGAMLIGLHHRICYTTSASVLTEAVKQSDLPSGYDHLCQFVMSGQLSDSEKLLESLENFWNGIQEWTERHGYIVDVSKRIPF	MNGPIIMTREERMKIVHEIKERILDKYGDDVKAIGVYGSLGRQTDGPYSDIEMMCVMSTEEAEFSHEWTTGEWKVEVNFDSEEILLDYASQVESDWPLTHGQFFSILPIYDSGGYLEKVYQTAKSVEAQTFHDAICALIVEELFEYAGKWRNIRVQGPTTFLPSLTVQVAMAGAMLIGLHHRICYTTSASVLTEAVKQSDLPSGYDHLCQFVMSGQLSDSEKLLESLENFWNGIQEWTERHGYIVDVSKRIPF	gene_85035|GeneMark.hmm|247_aa|-|127|870	gnl|BL_ORD_ID|1163|hsp_num:0	2383
gene_261774|GeneMark.hmm|494_aa|+|1910|3394	Perfect	0.0	lsaE	100.0	ARO:3003206	lsaE	protein homolog model	n/a	efflux pump complex or subunit conferring antibiotic resistance	efflux pump complex or subunit conferring antibiotic resistance	850	1010.36	1010.36		MSLINVSNLTFSYEGSYDNIFENVSFQIDTDWKLGFIGRNGRGKTTFLNLLLGKYAYSGNISSTVKFEYFPYDVEDKSLYTIEVMKSICTECMDWEIFREISLLDVQEDALYRPFNTLSNGEQTKVLLAALFLTASCFLLIDEPTNHLDIDARNVVQNYLKRKKGFILVSHDRSLLDQCVDHILSINKTNIEIQKGNFTSWWENKTLQDNFELAENKKLLKEIGRLSYAAKRSSNWSNKVEKSKYGTTNSGSKLDKGYVGHKAAKAMKRAKNIESRHQEAVLQKSELLHNIEQYDDLKISPLEFHKECLIEANDLSLSYGDKEVCSNLNFRVNIGDRVAIIGKNGSGKSSILKLINGDDIKFTGNFMLASGLKISYISQDTSYLKGNLSEFAYNNKIDE…	MSLINVSNLTFSYEGSYDNIFENVSFQIDTDWKLGFIGRNGRGKTTFLNLLLGKYAYSGNISSTVKFEYFPYDVEDKSLYTIEVMKSICTECMDWEIFREISLLDVQEDALYRPFNTLSNGEQTKVLLAALFLTASCFLLIDEPTNHLDIDARNVVQNYLKRKKGFILVSHDRSLLDQCVDHILSINKTNIEIQKGNFTSWWENKTLQDNFELAENKKLLKEIGRLSYAAKRSSNWSNKVEKSKYGTTNSGSKLDKGYVGHKAAKAMKRAKNIESRHQEAVLQKSELLHNIEQYDDLKISPLEFHKECLIEANDLSLSYGDKEVCSNLNFRVNIGDRVAIIGKNGSGKSSILKLINGDDIKFTGNFMLASGLKISYISQDTSYLKGNLSEFAYNNKIDE…	gene_261774|GeneMark.hmm|494_aa|+|1910|3394	gnl|BL_ORD_ID|2127|hsp_num:0	264
gene_153469|GeneMark.hmm|271_aa|+|46|861	Perfect	0.0	sul2	100.0	ARO:3000412	sul2	protein homolog model	n/a	antibiotic target replacement protein; determinant of sulfonamide resistance	antibiotic target replacement protein; determinant of sulfonamide resistance	500	528865	528865		MNKSLIIFGIVNITSDSFSDGGRYLAPDAAIAQARKLMAEGADVIDLGPASSNPDAAPVSSDTEIARIAPVLDALKADGIPVSLDSYQPATQAYALSRGVAYLNDIRGFPDAAFYPQLAKSSAKLVVMHSVQDGQADRREAPAGDIMDHIAAFFDARIAALTGAGIKRNRLVLDPGMGFFLGAAPETSLSVLARFDELRLRFDLPVLLSVSRKSFLRALTGRGPGDVGAATLAAELAAAAGGADFIRTHEPRPLRDGLAVLAALKETARIR	MNKSLIIFGIVNITSDSFSDGGRYLAPDAAIAQARKLMAEGADVIDLGPASSNPDAAPVSSDTEIARIAPVLDALKADGIPVSLDSYQPATQAYALSRGVAYLNDIRGFPDAAFYPQLAKSSAKLVVMHSVQDGQADRREAPAGDIMDHIAAFFDARIAALTGAGIKRNRLVLDPGMGFFLGAAPETSLSVLARFDELRLRFDLPVLLSVSRKSFLRALTGRGPGDVGAATLAAELAAAAGGADFIRTHEPRPLRDGLAVLAALKETARIR	gene_153469|GeneMark.hmm|271_aa|+|46|861	gnl|BL_ORD_ID|1682|hsp_num:0	952
gene_860|GeneMark.hmm|261_aa|+|1157|1939	Strict	2.27797e-175	ANT(9)-Ia	100.0	ARO:3002630	ANT(9)-Ia	protein homolog model	n/a	antibiotic inactivation enzyme; determinant of aminoglycoside resistance	antibiotic inactivation enzyme; determinant of aminoglycoside resistance	450	479174	479174		LSIDLSNKKIPKEAIQALKTIAELLDNMLIGVYLYGSAVMGGLRMNSDVDILVITNQSLSEKTRRNLTNRLMLISGKIGNIKDMRPLEVTVINQKDIVPWHFPPKYEFMYGEWLREQFEKGEIPESTYDPDLAILLAQLRKNSINLLGPKATEVIEPVPMTDIRKAIKESLPGLIASINGDERNVILTLARMWLTASTGEIRSKDLAAEWAIPQLPDEHATLLNKAREAYLGECVDKWEGMESEVAELVNHMKKSIESSLN	MLIGVYLYGSAVMGGLRMNSDVDILVITNQSLSEKTRRNLTNRLMLISGKIGNIKDMRPLEVTVINQKDIVPWHFPPKYEFMYGEWLREQFEKGEIPESTYDPDLAILLAQLRKNSINLLGPKATEVIEPVPMTDIRKAIKESLPGLIASINGDERNVILTLARMWLTASTGEIRSKDLAAEWAIPQLPDEHATLLNKAREAYLGECVDKWEGMESEVAELVNHMKKSIESSLNIQLPFRIV	gene_860|GeneMark.hmm|261_aa|+|1157|1939	gnl|BL_ORD_ID|330|hsp_num:0	1386
gene_294127|GeneMark.hmm|475_aa|+|952|2379	Strict	0.0	fexA	99.79	ARO:3002704	fexA	protein homolog model	n/a	efflux pump complex or subunit conferring antibiotic resistance	efflux pump complex or subunit conferring antibiotic resistance	500	914835	914835		MKKDSKSKEMIQSEKRGSTRLLMMVLSLSVLVGAITADLVNPVLPLISKDLEASKSQVSWIVSGIALVLAIGVPIYGRISDFFELRKLYIFAIMILASGSLLCAIAPNLPLLVLGRMVQGAGMSAIPVLSVIAISKVFPQGKRGGALGIIAGSIGVGTAAGPIFGGVVGQYLGWNALFWFTFLLAIMIVIGAYYALPTIKPAESVGSNKNFDFIGGLFLGLTVGLLLFGITQGETSGFSSFSSLTSLIGSVVALVGFIWRIVTAENPFVPPVLFNNKDYVNTVIIAFFSMFAYFAVLVFVPLLVVEVNGLSSGQAGMILLPGGVAVAILSPFVGRLSDRFGDKRLIITGMTLMGLSTLFLSTYASGASPLLVSVGVLGVGIAFAFTNSPANNAAVSALD…	MKKDSKSKEMIQSEKRGSTRLLMMVLSLSVLVGAITADLVNPVLPLISKDLEASKSQVSWIVSGIALVLAIGVPIYGRISDFFELRKLYIFAIMILASGSLLCAIAPNLPLLVLGRMVQGAGMSAIPVLSIIAISKVFPQGKRGGALGIIAGSIGVGTAAGPIFGGVVGQYLGWNALFWFTFLLAIMIVIGAYYALPTIKPAESVGSNKNFDFIGGLFLGLTVGLLLFGITQGETSGFSSFSSLTSLIGSVVALVGFIWRIVTAENPFVPPVLFNNKDYVNTVIIAFFSMFAYFAVLVFVPLLVVEVNGLSSGQAGMILLPGGVAVAILSPFVGRLSDRFGDKRLIITGMTLMGLSTLFLSTYASGASPLLVSVGVLGVGIAFAFTNSPANNAAVSALD…	gene_294127|GeneMark.hmm|475_aa|+|952|2379	gnl|BL_ORD_ID|1179|hsp_num:0	907
gene_315185|GeneMark.hmm|274_aa|+|55|879	Strict	0.0	apmA	95.62	ARO:3003918	apmA	protein homolog model	n/a	antibiotic inactivation enzyme; determinant of aminoglycoside resistance	antibiotic inactivation enzyme; determinant of aminoglycoside resistance	500	550821	550821		MKTRLEQVLERYLNGREVVVWGVPTRRLLRALKPFKFRVDDRVDPQYHYVVAVNDDDLSDFLSDEQSKSFQYANDYLTFDDEGGELPFERMCFNVPVGRQTYFGDGVVGACKNGYIKSIGQFTSINGTAEIHVNHQLNMTFVSDDIQNFFNEESMAIFHEKLRKDPKHPYAYSKEPMTIGSDVYIGAHAFINASTVTSIGDGAIIGSGAVVLENVPPFAVVVGVPARIKRYRFSKEMIETLLRVKWWDWSIEEINENADALISPELFMKKYGGL	MKTRLEQVLERYLNGREVAVWGVPTRRLLRALKPFKFHTADRVDPQYHYVVAVTDDDLTDFLSDEQSKSFQYANDYLTFDDEGGELPFERMCFNVPVGRQTYFGDGVVGACENGYIKSIGQFTSINGTAEIHANHQLNMTFVSDDIQNFFNEESMAVFQEKLRKDPKHPYAYSKEPMTIGSDVYIGAHAFINASTVTSIGDGAIIGSGAVVLENVPPFAVVVGVPARIKRYRFSKEMIETLLRVKWWDWSIEEINENVDALISPELFMKKYGSL	gene_315185|GeneMark.hmm|274_aa|+|55|879	gnl|BL_ORD_ID|1002|hsp_num:0	2395
gene_261775|GeneMark.hmm|267_aa|+|3448|4251	Perfect	0.0	lnuB	100.0	ARO:3002836	lnuB	protein homolog model	n/a	determinant of lincosamide resistance; antibiotic inactivation enzyme	antibiotic inactivation enzyme; determinant of lincosamide resistance	500	544273	544273		MLKQKELIANVKNLTESDERITACMMYGSFTKGEGDQYSDIEFYIFLKDSITSNFDSSNWLFDVAPYLMLYKNEYGTEVVIFDNLIRGEFHFLSEKDMNIIPSFKDSGYIPDTKAMLIYDETGQLENYLSEISGARPNRLTEENANFLLCNFSNLWLMGINVLKRGEYARSLELLSQLQKNTLQLIRMAEKNADNWLNMSKNLEKEISLENYKKFAKTTARLDKVELFEAYKNSLLLVMDLQSHLIEQYNLKVTHDILERLLNYISE	MLKQKELIANVKNLTESDERITACMMYGSFTKGEGDQYSDIEFYIFLKDSITSNFDSSNWLFDVAPYLMLYKNEYGTEVVIFDNLIRGEFHFLSEKDMNIIPSFKDSGYIPDTKAMLIYDETGQLENYLSEISGARPNRLTEENANFLLCNFSNLWLMGINVLKRGEYARSLELLSQLQKNTLQLIRMAEKNADNWLNMSKNLEKEISLENYKKFAKTTARLDKVELFEAYKNSLLLVMDLQSHLIEQYNLKVTHDILERLLNYISE	gene_261775|GeneMark.hmm|267_aa|+|3448|4251	gnl|BL_ORD_ID|431|hsp_num:0	809
gene_15723|GeneMark.hmm|244_aa|-|200|934	Strict	0.0	ErmG	99.59	ARO:3000522	ErmG	protein homolog model	n/a	antibiotic target modifying enzyme; determinant of lincosamide resistance; determinant of macrolide resistance; determinant of streptogramin resistance	antibiotic target modifying enzyme; determinant of lincosamide resistance; determinant of macrolide resistance; determinant of streptogramin resistance	400	495352	495352		MNKVNIKDSQNFITSKYHIEKIMNCISLDEKDNIFEIGAGKGHFTAELVKRCNFVTAIEIDSKLCEVTRNKLLNYPNYQIVNDDILKFTFPSHNPYKIFGSIPYNISTNIIRKIVFESSATISYLIVEYGFAKMLLDTNRSLALLLMAEVDISILAKIPRYYFHPKPKVDSALIVLKRKPAKMAFKERKKYETFVMKWVNKEYEKLFTKNQFNKALKHARIYDINNISFEQFVSLFNSYKIFNG	MNKVNIKDSQNFITSKYHIEKIMNCISLDEKDNIFEIGAGKGHFTAELVKRCNFVTAIEIDSKLCEVTRNKLLNYPNYQIVNDDILKFTFPSHNPYKIFGSIPYNISTNIIRKIVFESSATISYLIVEYGFAKMLLDTNRSLALLLMAEVDISILAKIPRYYFHPKPKVDSTLIVLKRKPAKMAFKERKKYETFVMKWVNKEYEKLFTKNQFNKALKHARIYDINNISFEQFVSLFNSYKIFNG	gene_15723|GeneMark.hmm|244_aa|-|200|934	gnl|BL_ORD_ID|2142|hsp_num:0	989
