# Supplementary material for: Deciphering Resistome and Virulome Diversity in a Porcine Slaughterhouse and Pork Products Through Its Production Chain
Source: Front Microbiol. 2018 Sep 12;9:2099. doi: 10.3389/fmicb.2018.02099 (PMC6144875; doi:10.3389/fmicb.2018.02099)
Supplement: Supplementary file 1 [file Data_Sheet_1.zip › Supplementary Material S1/MS-ARG.xls]

## Sheet: 173667A_K99_len500_aa
ORF_ID	CUT_OFF	Best_Hit_evalue	Best_Hit_ARO	Best_Identities	ARO	ARO_name	Model_type	SNP	Best_Hit_ARO_category	ARO_category	PASS_bitscore	Best_Hit_bitscore	bit_score	Predicted_DNA	Predicted_Protein	CARD_Protein_Sequence	LABEL	ID	Model_id
gene_114871|GeneMark.hmm|264_aa|+|88|882	Perfect	0.0	APH(3')-IIIa	100.0	ARO:3002647	APH(3')-IIIa	protein homolog model	n/a	antibiotic inactivation enzyme; determinant of aminoglycoside resistance	antibiotic inactivation enzyme; determinant of aminoglycoside resistance	500	536184	536184		MAKMRISPELKKLIEKYRCVKDTEGMSPAKVYKLVGENENLYLKMTDSRYKGTTYDVEREKDMMLWLEGKLPVPKVLHFERHDGWSNLLMSEADGVLCSEEYEDEQSPEKIIELYAECIRLFHSIDISDCPYTNSLDSRLAELDYLLNNDLADVDCENWEEDTPFKDPRELYDFLKTEKPEEELVFSHGDLGDSNIFVKDGKVSGFIDLGRSGRADKWYDIAFCVRSIREDIGEEQYVELFFDLLGIKPDWEKIKYYILLDELF	MAKMRISPELKKLIEKYRCVKDTEGMSPAKVYKLVGENENLYLKMTDSRYKGTTYDVEREKDMMLWLEGKLPVPKVLHFERHDGWSNLLMSEADGVLCSEEYEDEQSPEKIIELYAECIRLFHSIDISDCPYTNSLDSRLAELDYLLNNDLADVDCENWEEDTPFKDPRELYDFLKTEKPEEELVFSHGDLGDSNIFVKDGKVSGFIDLGRSGRADKWYDIAFCVRSIREDIGEEQYVELFFDLLGIKPDWEKIKYYILLDELF	gene_114871|GeneMark.hmm|264_aa|+|88|882	gnl|BL_ORD_ID|1491|hsp_num:0	1332
gene_60081|GeneMark.hmm|393_aa|-|1492|2673	Strict	0.0	tet(H)	99.75	ARO:3000175	tet(H)	protein homolog model	n/a	efflux pump complex or subunit conferring antibiotic resistance	efflux pump complex or subunit conferring antibiotic resistance	780	784252	784252		MNKSIIIILLITVLDAIGIGLIMPVLPTLLNEFVSENSLATHYGVLLALYATMQVIFAPILGRLSDKYGRKPILLFSLLGAALDYLLMAFSTTLWMLYIGRIIAGITGATGAVCASAMSDVTPAKNRTRYFGFLAGAFGVGLIIGPMLGGLLGDISAHMPFIFAAISHSILLILSLLFFRETQKREALVANRTPENQTASNTVTVFFKKSLYFWLATYFIIQLIGQIPATIWVLFTQYRFDWNTTSIGMSLAVLGVLHIFFQAIVAGKLAQKWGEKTTIMISMSIDMMGCLLLAWIGHVWVILPALICLAAGGMGQPALQGYLSKSVDDNAQGKLQGTLVSLTNITGIIGPLLFAFIYSYSVAYWDGLLWLMGAILYAMLLITAYFHQRKTTP	MNKSIIIILLITVLDAIGIGLIMPVLPTLLNEFVSENSLATHYGVLLALYATMQVIFAPILGRLSDKYGRKPILLFSLLGAALDYLLMAFSTTLWMLYIGRIIAGITGATGAVCASAMSDVTPAKNRTRYFGFLGGAFGVGLIIGPMLGGLLGDISAHMPFIFAAISHSILLILSLLFFRETQKREALVANRTPENQTASNTVTVFFKKSLYFWLATYFIIQLIGQIPATIWVLFTQYRFDWNTTSIGMSLAVLGVLHIFFQAIVAGKLAQKWGEKTTIMISMSIDMMGCLLLAWIGHVWVILPALICLAAGGMGQPALQGYLSKSVDDNAQGKLQGTLVSLTNITGIIGPLLFAFIYSYSVAYWDGLLWLMGAILYAMLLITAYFHQRKTTPKAVISTP	gene_60081|GeneMark.hmm|393_aa|-|1492|2673	gnl|BL_ORD_ID|1090|hsp_num:0	1027
gene_64876|GeneMark.hmm|341_aa|+|182|1207	Perfect	0.0	APH(4)-Ia	100.0	ARO:3002655	APH(4)-Ia	protein homolog model	n/a	antibiotic inactivation enzyme; determinant of aminoglycoside resistance	antibiotic inactivation enzyme; determinant of aminoglycoside resistance	600	706827	706827		MKKPELTATSVEKFLIEKFDSVSDLMQLSEGEESRAFSFDVGGRGYVLRVNSCADGFYKDRYVYRHFASAALPIPEVLDIGEFSESLTYCISRRAQGVTLQDLPETELPAVLQPVAEAMDAIAAADLSQTSGFGPFGPQGIGQYTTWRDFICAIADPHVYHWQTVMDDTVSASVAQALDELMLWAEDCPEVRHLVHADFGSNNVLTDNGRITAVIDWSEAMFGDSQYEVANIFFWRPWLACMEQQTRYFERRHPELAGSPRLRAYMLRIGLDQLYQSLVDGNFDDAAWAQGRCDAIVRSGAGTVGRTQIARRSAAVWTDGCVEVLADSGNRRPSTRPRAKE	MKKPELTATSVEKFLIEKFDSVSDLMQLSEGEESRAFSFDVGGRGYVLRVNSCADGFYKDRYVYRHFASAALPIPEVLDIGEFSESLTYCISRRAQGVTLQDLPETELPAVLQPVAEAMDAIAAADLSQTSGFGPFGPQGIGQYTTWRDFICAIADPHVYHWQTVMDDTVSASVAQALDELMLWAEDCPEVRHLVHADFGSNNVLTDNGRITAVIDWSEAMFGDSQYEVANIFFWRPWLACMEQQTRYFERRHPELAGSPRLRAYMLRIGLDQLYQSLVDGNFDDAAWAQGRCDAIVRSGAGTVGRTQIARRSAAVWTDGCVEVLADSGNRRPSTRPRAKE	gene_64876|GeneMark.hmm|341_aa|+|182|1207	gnl|BL_ORD_ID|825|hsp_num:0	205
gene_68878|GeneMark.hmm|283_aa|+|3127|3978	Strict	0.0	ANT(6)-Ib	100.0	ARO:3002629	ANT(6)-Ib	protein homolog model	n/a	antibiotic inactivation enzyme; determinant of aminoglycoside resistance	antibiotic inactivation enzyme; determinant of aminoglycoside resistance	500	583178	583178		MRTEKQIYDTILNFAKADDRIRVVTLEGSRTNINIIPDDFQDYDITFFVTDMQSFINSDEWLNVFGERLIMQKPEDMELFPKEEKGYSYLMLFWDGVKIDLTLLPLEVLDEYFTWDKLVKLLLDKDNRVTNIPVPTDEDYYIEHPTARSFDDCCNEFWNTVTYVVKGLCRKEILFAIDHLNNIVRMELLRMISWKVGIEQGYSFSLGKNYKFLERYISPELWKKILATYNMGSYTEMWKSLELCMGIFRMVSKEVAQCLNYLYPDYDKNISNYVIRQKEKYQR	MKMRTEKQIYDTILNFAKADDRIRVVTLEGSRTNINIIPDDFQDYDITFFVTDMQSFINSDEWLNVFGERLIMQKPEDMELFPKEEKGYSYLMLFWDGVKIDLTLLPLEVLDEYFTWDKLVKLLLDKDNRVTNIPVPTDEDYYIEHPTARSFDDCCNEFWNTVTYVVKGLCRKEILFAIDHLNNIVRMELLRMISWKVGIEQGYSFSLGKNYKFLERYISPELWKKILATYNMGSYTEMWKSLELCMGIFRMVSKEVAQCLNYLYPDYDKNISNYVIRQKEKYQR	gene_68878|GeneMark.hmm|283_aa|+|3127|3978	gnl|BL_ORD_ID|1125|hsp_num:0	1113
gene_131137|GeneMark.hmm|176_aa|+|44|571	Strict	1.12185e-111	lnuC	98.04	ARO:3002837	lnuC	protein homolog model	n/a	determinant of lincosamide resistance; antibiotic inactivation enzyme	antibiotic inactivation enzyme; determinant of lincosamide resistance	300	311612	311612		MQRFIKQTSSSSGRLIRICGDDKMVNITDVKQILQFAIDAEIKVFLDGGWGVDALLGYQSRAHNDIDIFVEKNDYQNFIEIMKANGFYEIKMEYTTLNHTVWEDLKNRIIDLHCFEYTDEGEILYDGDCFPVETFSGKGRIEEIEVSCIEPYSQVMFHLGYEFDENDAHDVKLLCE	MVNITDVNQIFQFAIDAEIKVFLDGGWGVDALLGYQSRAHNDIDIFVEKNDYQNFIEIMKANGFYEIKMEYTTLNHTVWEDLKNRIIDLHCFEYTDEGEILYDGDCFPVETLSGKGRIEEIEVSCIEPYSQVMFHLGYEFDENDAHDVKLLCETLHIEIPNEYR	gene_131137|GeneMark.hmm|176_aa|+|44|571	gnl|BL_ORD_ID|196|hsp_num:0	376
gene_40664|GeneMark.hmm|404_aa|+|1151|2365	Strict	0.0	floR	99.01	ARO:3002705	floR	protein homolog model	n/a	efflux pump complex or subunit conferring antibiotic resistance	efflux pump complex or subunit conferring antibiotic resistance	750	779.63	779.63		MTTTRPAWAYTLPAALLLMAPFDILASLAMDIYLPVVPAMPGILNTTPAMIQLTLSLYMVMLGVGQVIFGPLSDRIGRRPILLAGATAFVIASLGAAWSSTAPAFVAFRLLQAVGASAMLVATFATVRDVYANRPEGVVIYGLFSSMLAFVPALGPIAGALIGEFLGWQAIFITLAILAMLALLNAGFRWHETRPLDQVKTRRSVLPIFASPAFWVYTVGFSAGMGTYFVFFSTAPRVLIGQAEYSEIGFSFAFATVALVMIVTTRFAKSFIARWGIAGCVARGMALLVCGAVLLGIGELYGSPSFLTFILPMWVVAVGIVFTVSVTANGALAEFDDIAGSAVAFYFCVQSLIVSIVGTLAVALLNSDTAWPVICYATAMAVLVSLGLVLLRLRGAATE…	MTTTRPAWAYTLPAALLLMAPFDILASLAMDIYLPVVPAMPGILNTTPAMIQLTLSLYMVMLGVGQVIFGPLSDRIGRRPILLAGATAFVIASLGAAWSSTAPAFVAFRLLQAVGASAMLVATFATVRDVYANRPEGVVIYGLFSSVLAFVPALGPIAGALIGEFLGWQAIFITLAILAMLALLNAGFRWHETRPLDQVKTRRSVLPIFASPAFWVYTVGFSAGMGTFFVFFSTAPRVLIGQAEYSEIGFSFAFATVALVMIVTTRFAKSFVARWGIAGCVARGMALLVCGAVLLGIGELYGSPSFLTFILPMWVVAVGIVFTVSVTANGALAEFDDIAGSAVAFYFCVQSLIVSIVGTLAVALLNGDTAWPVICYATAMAVLVSLGLVLLRLRGAATE…	gene_40664|GeneMark.hmm|404_aa|+|1151|2365	gnl|BL_ORD_ID|618|hsp_num:0	522
gene_95592|GeneMark.hmm|244_aa|-|1321|2055	Strict	2.3408e-170	ErmC	94.67	ARO:3000250	ErmC	protein homolog model	n/a	antibiotic target modifying enzyme; determinant of lincosamide resistance; determinant of macrolide resistance; determinant of streptogramin resistance	antibiotic target modifying enzyme; determinant of lincosamide resistance; determinant of macrolide resistance; determinant of streptogramin resistance	400	466077	466077		MNKKNIKDSQNFITSKRNIDKIMTNISLNEHDNIFEIGSGKGHFTLELVQRCNFVTAIEIDHKLCKTTENKLVNHDNFQVLNKDILQFKFPKNQSYKIFGNIPYNISTDIIRKVVFESIADESYLIVEYEFAKRLLNTKRSLALLLMAEVDISILSMVPREYFHPKPKVNSSLIRLNRKKSRISYKDKQKYNYFVMKWVNKEYKKIFTKNQFNKSLKHAGIDDLNNISFEQFLSLFNSYKLFNK	MNEKNIKHSQNFITSKHNIDKIMTNIRLNEHDNIFEIGSGKGHFTLELVQRCNFVTAIEIDHKLCKTTENKLVDHDNFQVLNKDILQFKFPKNQSYKIFGNIPYNISTDIIRKIVFDSIADEIYLIVEYGFAKRLLNTKRSFALFLMAEVDISILSMVPREYFHPKPKVNSSLIRLNRKKSRISHKDKQKYNYFVMKWVNKEYKKIFTKNQFNNSLKHAGIDDLNNISFEQFLSLFNSYKLFNK	gene_95592|GeneMark.hmm|244_aa|-|1321|2055	gnl|BL_ORD_ID|1387|hsp_num:0	881
gene_50938|GeneMark.hmm|274_aa|-|62|886	Strict	0.0	apmA	95.62	ARO:3003918	apmA	protein homolog model	n/a	antibiotic inactivation enzyme; determinant of aminoglycoside resistance	antibiotic inactivation enzyme; determinant of aminoglycoside resistance	500	550821	550821		MKTRLEQVLERYLNGREVVVWGVPTRRLLRALKPFKFRVDDRVDPQYHYVVAVNDDDLSDFLSDEQSKSFQYANDYLTFDDEGGELPFERMCFNVPVGRQTYFGDGVVGACKNGYIKSIGQFTSINGTAEIHVNHQLNMTFVSDDIQNFFNEESMAIFHEKLRKDPKHPYAYSKEPMTIGSDVYIGAHAFINASTVTSIGDGAIIGSGAVVLENVPPFAVVVGVPARIKRYRFSKEMIETLLRVKWWDWSIEEINENADALISPELFMKKYGGL	MKTRLEQVLERYLNGREVAVWGVPTRRLLRALKPFKFHTADRVDPQYHYVVAVTDDDLTDFLSDEQSKSFQYANDYLTFDDEGGELPFERMCFNVPVGRQTYFGDGVVGACENGYIKSIGQFTSINGTAEIHANHQLNMTFVSDDIQNFFNEESMAVFQEKLRKDPKHPYAYSKEPMTIGSDVYIGAHAFINASTVTSIGDGAIIGSGAVVLENVPPFAVVVGVPARIKRYRFSKEMIETLLRVKWWDWSIEEINENVDALISPELFMKKYGSL	gene_50938|GeneMark.hmm|274_aa|-|62|886	gnl|BL_ORD_ID|1002|hsp_num:0	2395
gene_63450|GeneMark.hmm|166_aa|+|802|1302	Strict	1.80113e-120	dfrD	99.38	ARO:3002866	dfrD	protein homolog model	n/a	antibiotic target replacement protein; determinant of diaminopyrimidine resistance	antibiotic target replacement protein; determinant of diaminopyrimidine resistance	300	333183	333183		MWSFLKISLIVAMDKKRVIGKDNDIPWRISSDWEYVKNTTKGHAIILGRKNLQSIGRALPDRRNIILTRDKNFNFKDCEIAHSIEAAFKLCENEEEVFIFGGEQIYVMFLPYVEKMYVTKIHHEFEGDTFFPVVNFDDWKEVSVEKGIKDEKNPYDYYFHIYERIR	MKISLIVAMDKKRVIGKDNDIPWRISSDWEYVKNTTKGHAIILGRKNLQSIGRALPDRRNIILTRDKNFNFKDCEIAHSIEAAFKLCENEEEVFIFGGEQIYVMFLPYVEKMYVTKIHHEFEGDTFFPVVNFDDWKEVSVEKGIKDEKNPYDYYFHIYERIR	gene_63450|GeneMark.hmm|166_aa|+|802|1302	gnl|BL_ORD_ID|2271|hsp_num:0	474
gene_143151|GeneMark.hmm|174_aa|+|221|745	Perfect	4.22711e-133	SAT-1	100.0	ARO:3002895	SAT-1	protein homolog model	n/a	determinant of resistance to nucleoside antibiotics; antibiotic inactivation enzyme	antibiotic inactivation enzyme; determinant of resistance to nucleoside antibiotics	300	365925	365925		MKISVIPEQVAETLDAENHFIVREVFDVHLSDQGFELSTRSVSPYRKDYISDDDSDEDSACYGAFIDQELVGKIELNSTWNDLASIEHIVVSHTHRGKGVAHSLIEFAKKWALSRQLLGIRLETQTNNVPACNLYAKCGFTLGGIDLFTYKTRPQVSNETAMYWYWFSGAQDDA	MKISVIPEQVAETLDAENHFIVREVFDVHLSDQGFELSTRSVSPYRKDYISDDDSDEDSACYGAFIDQELVGKIELNSTWNDLASIEHIVVSHTHRGKGVAHSLIEFAKKWALSRQLLGIRLETQTNNVPACNLYAKCGFTLGGIDLFTYKTRPQVSNETAMYWYWFSGAQDDA	gene_143151|GeneMark.hmm|174_aa|+|221|745	gnl|BL_ORD_ID|132|hsp_num:0	1285
gene_43181|GeneMark.hmm|386_aa|+|1853|3013	Strict	0.0	tetX	99.74	ARO:3000205	tetX	protein homolog model	n/a	antibiotic inactivation enzyme; determinant of tetracycline resistance	antibiotic inactivation enzyme; determinant of tetracycline resistance	750	795423	795423		MRIDTDKQMNLLSDKNVAIIGGGPVGLTMAKLLQQNGIDVSVYERDNDREARIFGGTLDLHKGSGQEAMKKAGLLQTYYDLALPMGVNIADKKGNILSTKNVKPENRFDNPEINRNDLRAILLNSLENDTVIWDRKLVMLEPGKKKWTLTFENKPSETADLVILANGGMSKVRKFVTDTEVEETGTFNIQADIHQPEINCPGFFQLCNGNRLMASHQGNLLFANPNNNGALHFGISFKTPDEWKNQTQVDFQNRNSVVDFLLKEFSDWDERYKELIHTTLSFVGLATRIFPLEKPWKSKRPLPITMIGDAAHLMPPFAGQGVNSGLVDALILSDNLADGKFNSIEEAVKNYEQQMFIYGKEAQEESTQNEIEMFKPDFTFQQLLNV	MTMRIDTDKQMNLLSDKNVAIIGGGPVGLTMAKLLQQNGIDVSVYERDNDREARIFGGTLDLHKGSGQEAMKKAGLLQTYYDLALPMGVNIADKKGNILSTKNVKPENRFDNPEINRNDLRAILLNSLENDTVIWDRKLVMLEPGKKKWTLTFENKPSETADLVILANGGMSKVRKFVTDTEVEETGTFNIQADIHQPEINCPGFFQLCNGNRLMASHQGNLLFANPNNNGALHFGISFKTPDEWKNQTQVDFQNRNSVVDFLLKEFSDWDERYKELIHTTLSFVGLATRIFPLEKPWKSKRPLPITMIGDAAHLMPPFAGQGVNSGLVDALILSDNLADGKFNSIEEAVKNYEQQMFMYGKEAQEESTQNEIEMFKPDFTFQQLLNV	gene_43181|GeneMark.hmm|386_aa|+|1853|3013	gnl|BL_ORD_ID|1398|hsp_num:0	776
gene_167495|GeneMark.hmm|321_aa|+|895|1860	Strict	0.0	CfxA2	99.38	ARO:3003003, ARO:3003002, ARO:3003001, ARO:3003096, ARO:3003005	CfxA4; CfxA; CfxA5; CfxA3; CfxA2	protein homolog model	n/a	antibiotic inactivation enzyme; determinant of beta-lactam resistance	antibiotic inactivation enzyme; determinant of beta-lactam resistance	600	655981	652.129, 655.981, 654.055, 651.744, 652.899		MGKNRKKQIVVLCIALVCIFILVFSLFHKSATKDSANPPLTNVLTDSISQIVSACPGEIGVAVIVNNRDTVKVNNKSVYPMMSVFKVHQALALCNDFDNKGISLDTLVNINRDKLDPKTWSPMLKDYSGPVISLTVRDLLRYTLTQSDNNASNLMFKDMVNVAQTDSFIATLIPRSSFQIAYTEEEMSADHNKAYSNYTSPLGAAMLMNRLFTEGLIDDEKQSFIKNTLKECKTGVDRIAAPLLDKEGVVIAHKTGSGYVNENGVLAAHNDVAYICLPNNISYTLAVFVKDFKGNESQASQYVAHISAVVYSLLMQTSVKS	MEKNRKKQIVVLSIALVCIFILVFSLFHKSATKDSANPPLTNVLTDSISQIVSACPGEIGVAVIVNNRDTVKVNNKSVYPMMSVFKVHQALALCNDFDNKGISLDTLVNINRDKLDPKTWSPMLKDYSGPVISLTVRDLLRYTLTQSDNNASNLMFKDMVNVAQTDSFIATLIPRSSFQIAYTEEEMSADHNKAYSNYTSPLGAAMLMNRLFTEGLIDDEKQSFIKNTLKECKTGVDRIAAPLLDKEGVVIAHKTGSGYVNENGVLAAHNDVAYICLPNNISYTLAVFVKDFKGNESQASQYVAHISAVVYSLLMQTSVKS	gene_167495|GeneMark.hmm|321_aa|+|895|1860	gnl|BL_ORD_ID|230|hsp_num:0	174
gene_195409|GeneMark.hmm|171_aa|+|1|516	Strict	2.03833e-121	lnuA	100.0	ARO:3002835, ARO:3000272	lnuA; linA	protein homolog model	n/a	determinant of lincosamide resistance; antibiotic inactivation enzyme	antibiotic inactivation enzyme; determinant of lincosamide resistance	275	335.88	335.88, 327.02		VSNSQVRRDKMKNNNVTEKDLFYILDLFEHMKVTYWLDGGWGVDVLTGKQQREHRDIDIDFDAQHTQKVIQKLEDIGYKIEVDWMPSRMELKHEEYGYLDIHPINLNDDGSITQANPEGGNYVFQNDWFSETNYKGRKIPCISKEAQLLFHSGYDLTEKDHFDIKNLKSIT	MKNNNVTEKDLFYILDLFEHMKVTYWLDGGWGVDVLTGKQQREHRDIDIDFDAQHTQKVIQKLEDIGYKIEVDWMPSRMELKHEEYGYLDIHPINLNDDGSITQANPEGGNYVFQNDWFSETNYKGRKIPCISKEAQLLFHSGYDLTEKDHFDIKNLKSIT	gene_195409|GeneMark.hmm|171_aa|+|1|516	gnl|BL_ORD_ID|1289|hsp_num:0	27
gene_39980|GeneMark.hmm|271_aa|-|193|1008	Strict	0.0	APH(3')-Ia	99.63	ARO:3002641	APH(3')-Ia	protein homolog model	n/a	antibiotic inactivation enzyme; determinant of aminoglycoside resistance	antibiotic inactivation enzyme; determinant of aminoglycoside resistance	500	563918	563918		MSHIQRETSCSRPRLNSNLDADLYGYRWARDNVGQSGATIYRLYGKPDAPELFLKHGKGSVANDVTDEMVRLNWLTAFMPLPTIKHFIRTPDDAWLLTTAIPGKTAFQVLEEYPDSGENIVDALAVFLRRLHSIPVCNCPFNSDRVFRLAQAQSRMNNGLVDASDFDDERNGWPVEQVWKEMHKLLPFSPDSVVTHGDFSLDNLIFDEGKLIGCIDVGRVGIADRYQDLAILWNCLGEFSPSLQKRLFQKYGIDNPDMNKLQFHLMLDEFF	MSHIQRETSCSRPRLNSNLDADLYGYRWARDNVGQSGATIYRLYGKPNAPELFLKHGKGSVANDVTDEMVRLNWLTAFMPLPTIKHFIRTPDDAWLLTTAIPGKTAFQVLEEYPDSGENIVDALAVFLRRLHSIPVCNCPFNSDRVFRLAQAQSRMNNGLVDASDFDDERNGWPVEQVWKEMHKLLPFSPDSVVTHGDFSLDNLIFDEGKLIGCIDVGRVGIADRYQDLAILWNCLGEFSPSLQKRLFQKYGIDNPDMNKLQFHLMLDEFF	gene_39980|GeneMark.hmm|271_aa|-|193|1008	gnl|BL_ORD_ID|22|hsp_num:0	291
gene_91971|GeneMark.hmm|391_aa|-|646|1821	Perfect	0.0	cmx	100.0	ARO:3002703	cmx	protein homolog model	n/a	efflux pump complex or subunit conferring antibiotic resistance	efflux pump complex or subunit conferring antibiotic resistance	700	728013	728013		MPFALYMLALAVFVMGTSEFMLAGLLPAIATELDVSVGTAGLLTSAFAVGMVVGAPVMAAFARRWPPRLTLIVCLLVFAGSHVIGAMTPVFSLLLITRVLSALANAGFLAVALSTATTLVPANQKGRALSILLSGTTIATVVGVPAGALLGTALGWRTTFWAIAILCIPAAVGVIRGVTNNVGRSETSATSPRLRVELSQLATPRLILAMALGALINGGTFAAFTFLAPIVTETAGLAEAWVSVALVMFGIGSFLGVTIAGRLSDQRPGLVLAVGGPLLLTGWIVLAVVASHPVALIVLVLVQGFLSFGVGSTLITRVLYAASGAPTMGGSYATAALNIGAAAGPVLGALGLATGLGLLAPVWVASVLTAIALVIMLLTRRALTKTAAEAN	MPFALYMLALAVFVMGTSEFMLAGLLPAIATELDVSVGTAGLLTSAFAVGMVVGAPVMAAFARRWPPRLTLIVCLLVFAGSHVIGAMTPVFSLLLITRVLSALANAGFLAVALSTATTLVPANQKGRALSILLSGTTIATVVGVPAGALLGTALGWRTTFWAIAILCIPAAVGVIRGVTNNVGRSETSATSPRLRVELSQLATPRLILAMALGALINGGTFAAFTFLAPIVTETAGLAEAWVSVALVMFGIGSFLGVTIAGRLSDQRPGLVLAVGGPLLLTGWIVLAVVASHPVALIVLVLVQGFLSFGVGSTLITRVLYAASGAPTMGGSYATAALNIGAAAGPVLGALGLATGLGLLAPVWVASVLTAIALVIMLLTRRALTKTAAEAN	gene_91971|GeneMark.hmm|391_aa|-|646|1821	gnl|BL_ORD_ID|2265|hsp_num:0	1366
gene_164590|GeneMark.hmm|494_aa|+|1910|3394	Perfect	0.0	lsaE	100.0	ARO:3003206	lsaE	protein homolog model	n/a	efflux pump complex or subunit conferring antibiotic resistance	efflux pump complex or subunit conferring antibiotic resistance	850	1010.36	1010.36		MSLINVSNLTFSYEGSYDNIFENVSFQIDTDWKLGFIGRNGRGKTTFLNLLLGKYAYSGNISSTVKFEYFPYDVEDKSLYTIEVMKSICTECMDWEIFREISLLDVQEDALYRPFNTLSNGEQTKVLLAALFLTASCFLLIDEPTNHLDIDARNVVQNYLKRKKGFILVSHDRSLLDQCVDHILSINKTNIEIQKGNFTSWWENKTLQDNFELAENKKLLKEIGRLSYAAKRSSNWSNKVEKSKYGTTNSGSKLDKGYVGHKAAKAMKRAKNIESRHQEAVLQKSELLHNIEQYDDLKISPLEFHKECLIEANDLSLSYGDKEVCSNLNFRVNIGDRVAIIGKNGSGKSSILKLINGDDIKFTGNFMLASGLKISYISQDTSYLKGNLSEFAYNNKIDE…	MSLINVSNLTFSYEGSYDNIFENVSFQIDTDWKLGFIGRNGRGKTTFLNLLLGKYAYSGNISSTVKFEYFPYDVEDKSLYTIEVMKSICTECMDWEIFREISLLDVQEDALYRPFNTLSNGEQTKVLLAALFLTASCFLLIDEPTNHLDIDARNVVQNYLKRKKGFILVSHDRSLLDQCVDHILSINKTNIEIQKGNFTSWWENKTLQDNFELAENKKLLKEIGRLSYAAKRSSNWSNKVEKSKYGTTNSGSKLDKGYVGHKAAKAMKRAKNIESRHQEAVLQKSELLHNIEQYDDLKISPLEFHKECLIEANDLSLSYGDKEVCSNLNFRVNIGDRVAIIGKNGSGKSSILKLINGDDIKFTGNFMLASGLKISYISQDTSYLKGNLSEFAYNNKIDE…	gene_164590|GeneMark.hmm|494_aa|+|1910|3394	gnl|BL_ORD_ID|2127|hsp_num:0	264
gene_143152|GeneMark.hmm|231_aa|+|803|1495	Strict	3.83363e-168	aadA	99.57	ARO:3002615, ARO:3002601	aadA; aadA15	protein homolog model	n/a	antibiotic inactivation enzyme; determinant of aminoglycoside resistance	antibiotic inactivation enzyme; determinant of aminoglycoside resistance	450	460685	454.907, 460.685		MREVVIAEVSTQLSEVVGVIERHLEPTLLAVHLYGSAVDGGLKPHSDIDLLVTVTVRLDETTRRALINDLLETSASPGESEILRAVEVTIVVHDDIIPWRYPAKRELQFGEWQRNDILAGIFEPATIDIDLAILLTKAREHSVALVGPAAEELFDPVPEQDLFEALNETLTLWNSPPDWAGDERNVVLTLSRIWYSAVTGKIAPKDVAADWAMERLPAQYQPVILEARQAY	MREAVIAEVSTQLSEVVGVIERHLEPTLLAVHLYGSAVDGGLKPHSDIDLLVTVTVRLDETTRRALINDLLETSASPGESEILRAVEVTIVVHDDIIPWRYPAKRELQFGEWQRNDILAGIFEPATIDIDLAILLTKAREHSVALVGPAAEELFDPVPEQDLFEALNETLTLWNSPPDWAGDERNVVLTLSRIWYSAVTGKIAPKDVAADWAMERLPAQYQPVILEARQAYLGQEEDRLASRADQLEEFVHYVKGEITKVVGK	gene_143152|GeneMark.hmm|231_aa|+|803|1495	gnl|BL_ORD_ID|1944|hsp_num:0	650
gene_157043|GeneMark.hmm|416_aa|-|1951|3201	Strict	0.0	tet(Z)	99.74	ARO:3000183	tet(Z)	protein homolog model	n/a	efflux pump complex or subunit conferring antibiotic resistance	efflux pump complex or subunit conferring antibiotic resistance	700	746888	746888		LHFIIDNFILDKVTARYSHLTARYSHRGILTAVLITATLDAAGLGLVMPILPTLLDQVGAPDDMIPLHVGLLTALYAIMQFLCAPILGRLSDRFGRRRVLVASLAGATIDYLVLALTDTLWVFYLARAVAGITGATNAVTATVIADITPPDQRAKRYGWLGACYGGGMIAGPAIGGLFGGVSPHLPFLVAAALAGITLVLSASLLRETRPPGSNGSHAQQPGTAKRTAVPGMLILLAVFGIVQFIGQAPGSTWVLFTQQRLDWNPVEVGVSLSIFGMVQVFVQAALTGRIVSRIGETRAILVGIAADAIGLIGLALIASTWAMLPILAALGLGSITLPALQTLLSRRAPEQQQGRLQGTLASLNSLTSIIGPVTFTGIFALTRTNADGTLWICAAALYV…	MLITATLDAAGLGLVMPILPTLLDQVGAPDDMIPLHVGLLTALYAIMQFLCAPILGRLSDRFGRRRVLVASLAGATIDYLVLALTDTLWVFYLARAVAGITGATNAVTATVIADITPPDQRAKRYGWLGACYGGGMIAGPAIGGLFGGVSPHLPFLVAAALAGITLVLSASLLRETRPPGSNGSHAQQPGTAKRTAVPGMLILLAVFGIVQFIGQAPGSTWVLFTQQRLDWNPVEVGVSLSIFGMVQVFVQAALTGRIVSRIGETRAILVGIAADAIGLIGLALIASTWAMLPILAALGLGSITLPALQTLLSRRAPEQQQGRLQGTLASLNSLTSIIGPVTFTGIFALTRTNADGTLWICAAALYVLCALLMIRETCASRRSR	gene_157043|GeneMark.hmm|416_aa|-|1951|3201	gnl|BL_ORD_ID|1822|hsp_num:0	1885
gene_161481|GeneMark.hmm|244_aa|+|34|768	Strict	0.0	ErmG	99.59	ARO:3000522	ErmG	protein homolog model	n/a	antibiotic target modifying enzyme; determinant of lincosamide resistance; determinant of macrolide resistance; determinant of streptogramin resistance	antibiotic target modifying enzyme; determinant of lincosamide resistance; determinant of macrolide resistance; determinant of streptogramin resistance	400	495352	495352		MNKVNIKDSQNFITSKYHIEKIMNCISLDEKDNIFEIGAGKGHFTAELVKRCNFVTAIEIDSKLCEVTRNKLLNYPNYQIVNDDILKFTFPSHNPYKIFGSIPYNISTNIIRKIVFESSATISYLIVEYGFAKMLLDTNRSLALLLMAEVDISILAKIPRYYFHPKPKVDSALIVLKRKPAKMAFKERKKYETFVMKWVNKEYEKLFTKNQFNKALKHARIYDINNISFEQFVSLFNSYKIFNG	MNKVNIKDSQNFITSKYHIEKIMNCISLDEKDNIFEIGAGKGHFTAELVKRCNFVTAIEIDSKLCEVTRNKLLNYPNYQIVNDDILKFTFPSHNPYKIFGSIPYNISTNIIRKIVFESSATISYLIVEYGFAKMLLDTNRSLALLLMAEVDISILAKIPRYYFHPKPKVDSTLIVLKRKPAKMAFKERKKYETFVMKWVNKEYEKLFTKNQFNKALKHARIYDINNISFEQFVSLFNSYKIFNG	gene_161481|GeneMark.hmm|244_aa|+|34|768	gnl|BL_ORD_ID|2142|hsp_num:0	989
gene_178903|GeneMark.hmm|278_aa|-|1250|2086	Strict	0.0	APH(6)-Id	99.64	ARO:3002660	APH(6)-Id	protein homolog model	n/a	antibiotic inactivation enzyme; determinant of aminoglycoside resistance	antibiotic inactivation enzyme; determinant of aminoglycoside resistance	500	568155	568155		MFMPPVFPAHWHVSQPVLIADTFSSLVWKVSLPDGTPAIVKGLKPIEDIADELRGADYLVWRNGRGAVRLLGRENNLMLLEYAGERMLSHIVAEHGDYQATEIAAELMAKLYAASEEPLPSALLPIRDRFAALFQRARDDQNAGCQTDYVHAAIIADQMMSNASELRGLHGDLHHENIMFSSRGWLVIDPVGLVGEVGFGAANMFYDPADRDDLCLDPRRIAQMADAFSRALDVDPRRLLDQAYAYGCLSAAWNADGEEEQRDLAIAAAIKQVRQTSY	MFMPPVFPAHWHVSQPVLIADTFSSLVWKVSLPDGTPAIVKGLKPIEDIADELRGADYLVWRNGRGAVRLLGRENNLMLLEYAGERMLSHIVAEHGDYQATEIAAELMAKLYAASEEPLPSALLPIRDRFAALFQRARDDQNAGCQTDYVHAAIIADQMMSNASELRGLHGDLHHENIMFSSRGWLVIDPVGLVGEVGFGAANMFYDPADRDDLCLDPRRIAQMADAFSRALDVDPRRLLDQAYAYGCLSAAWNADGEQEQRDLAIAAAIKQVRQTSY	gene_178903|GeneMark.hmm|278_aa|-|1250|2086	gnl|BL_ORD_ID|947|hsp_num:0	1031
gene_9817|GeneMark.hmm|249_aa|-|2|748	Strict	0.0	CARB-14	100.0	ARO:3002244, ARO:3002252, ARO:3002247, ARO:3002249, ARO:3002255	CARB-5; CARB-10; CARB-16; CARB-14; CARB-8	protein homolog model	n/a	antibiotic inactivation enzyme; determinant of beta-lactam resistance	antibiotic inactivation enzyme; determinant of beta-lactam resistance	500	510375	508.834, 510.375, 509.99, 506.908, 510.375		MDVRKHKASFFSVVITFLCLTLSLNANATDSVLEAVTNAETELGARIGLAVHDLETGKRWEHKSNERFPLSSTFKTLACANVLQRVDLGKERIDRVVRFSESNLVTYSPVTEKHVGKKGMSLAELCQATLSTSDNSAANFILQAIGGPKALTKFLRSIGDDTTRLDRWETELNEAVPGDKRDTTTPIAMVTTLEKLLIDETLSIKSRQQLESWLKGNEVGDALFRKGVPSDWIVADRTGAGGYGSRAIT	MDVRKHKASFFSVVITFLCLTLSLNANATDSVLEAVTNAETELGARIGLAVHDLETGKRWEHKSNERFPLSSTFKTLACANVLQRVDLGKERIDRVVRFSESNLVTYSPVTEKHVGKKGMSLAELCQATLSTSDNSAANFILQAIGGPKALTKFLRSIGDDTTRLDRWETELNEAVPGDKRDTTTPIAMVTTLEKLLIDETLSIKSRQQLESWLKGNEVGDALFRKGVPSDWIVADRTGAGGYGSRAITAVMWPPNRKPIVAALYITETDASFEERNAVIAKIGEQIAKIVLMENSRN	gene_9817|GeneMark.hmm|249_aa|-|2|748	gnl|BL_ORD_ID|336|hsp_num:0	368
gene_178904|GeneMark.hmm|267_aa|-|2086|2889	Strict	0.0	APH(3'')-Ib	99.25	ARO:3002639	APH(3'')-Ib	protein homolog model	n/a	antibiotic inactivation enzyme; determinant of aminoglycoside resistance	antibiotic inactivation enzyme; determinant of aminoglycoside resistance	500	539265	539265		LNRTNIFFGESHSDWLPVRGGESGDFVFRRGDGHAFAKIAPASRRGELAGERDRLIWLKGRGVACPEVINWQEEQEGACLVITAIPGVPAADLSGADLLKAWPSMGQQLGAVHSLSVDQCPFERRLSRMFGRAVDVVSRNAVNPDFLPDEDKSTPQLDLLARVERELPVRLDQERTDMVVCHGDPCMPNFMVDPKTLQCTGLIDLGRLGTADRYADLALMIANAEENWAAPDEAERAFAVLFNVLGIEAPDRERLAFYLRLDPLTWG	MNRTNIFFGESHSDWLPVRGGESGDFVFRRGDGHAFAKIAPASRRGELAGERDRLIWLKGRGVACPEVINWQEEQEGACLVITAIPGVPAADLSGADLLKAWPSMGQQLGAVHSLLVDQCPFERRLSRMFGRAVDVVSRNAVNPDFLPDEDKSTPQLDLLARVERELPVRLDQERTDMVVCHGDPCMPNFMVDPKTLQCTGLIDLGRLGTADRYADLALMIANAEENWAAPDEAERAFAVLFNVLGIEAPDRERLAFYLRLDPLTWG	gene_178904|GeneMark.hmm|267_aa|-|2086|2889	gnl|BL_ORD_ID|686|hsp_num:0	1830
gene_182399|GeneMark.hmm|454_aa|+|769|2130	Strict	0.0	fexA	98.68	ARO:3002704	fexA	protein homolog model	n/a	efflux pump complex or subunit conferring antibiotic resistance	efflux pump complex or subunit conferring antibiotic resistance	500	870152	870152		MKKDSKSKEMIQSEKRGSTRLLMMVLSLSVLVGAITSDSVNPVLPLISKDLEASKSQVSWIVSGIALVLAIGVPIYGRISDFFELRKLYIFAIMILASGSLLCAIAPNLPLLVLGRMVQGAGMSAIPVLSVIAISKVFPQGKRGGALGIIAGSIGVGTAAGPIFGGVVGQYLGWNALFWFTFLLAIMIVIGAYYALPTIKPAESVGSNKNFDFIGGLFLGLTVGLLLFGITQGETSGFSSFSSLTSLIGSVVALVGFIWRIVTAENPFVPPVLFNNKDYVNTVIIAFFSMFAYFAVLVFVPLLVIEVNGLSSGQAGMILLPGSVAVAILSPFVGRLSDRFGDKRLIITGMTLMGLSTLFLSTYASGASPLLVSVGVLGVGIAFAFTNSPANNAAVSALD…	MKKDSKSKEMIQSEKRGSTRLLMMVLSLSVLVGAITADLVNPVLPLISKDLEASKSQVSWIVSGIALVLAIGVPIYGRISDFFELRKLYIFAIMILASGSLLCAIAPNLPLLVLGRMVQGAGMSAIPVLSIIAISKVFPQGKRGGALGIIAGSIGVGTAAGPIFGGVVGQYLGWNALFWFTFLLAIMIVIGAYYALPTIKPAESVGSNKNFDFIGGLFLGLTVGLLLFGITQGETSGFSSFSSLTSLIGSVVALVGFIWRIVTAENPFVPPVLFNNKDYVNTVIIAFFSMFAYFAVLVFVPLLVVEVNGLSSGQAGMILLPGGVAVAILSPFVGRLSDRFGDKRLIITGMTLMGLSTLFLSTYASGASPLLVSVGVLGVGIAFAFTNSPANNAAVSALD…	gene_182399|GeneMark.hmm|454_aa|+|769|2130	gnl|BL_ORD_ID|1179|hsp_num:0	907
gene_114872|GeneMark.hmm|180_aa|-|105|647	Strict	6.6003e-134	SAT-4	98.89	ARO:3002897	SAT-4	protein homolog model	n/a	determinant of resistance to nucleoside antibiotics; antibiotic inactivation enzyme	antibiotic inactivation enzyme; determinant of resistance to nucleoside antibiotics	300	368622	368622		VITEMKAGHLKDIDKPSEPFEVIGKIIPRYENENWTFTELLYEAPYLKSYQDEEDEEDEEADCLEYIDNTDKIIYLYYQDDKCVGKVKLRKNWNRYAYIEDIAVCKDFRGQGIGSALINISIEWAKHKNLHGLMLETQDNNLIACKFYHNCGFKIGSVDTMLYANFENNFEKAVFWYLRF	MITEMKAEHLKDIDKPSEPFEVIGKIIPRYENENWTFTELLYEAPYLKSYQDEEDEEDEEADCLEYIDNTDKIIYLYYQDDKCVGKVKLRKNWNRYAYIEDIAVCKDFRGQGIGSALINISIEWAKHKNLHGLMLETQDNNLIACKFYHNCGFKIGSVDTMLYANFENNFEKAVFWYLRF	gene_114872|GeneMark.hmm|180_aa|-|105|647	gnl|BL_ORD_ID|1945|hsp_num:0	1505
gene_96629|GeneMark.hmm|178_aa|+|1024|1560	Strict	2.68849e-128	AAC(6')-Ip	95.51	ARO:3002559	AAC(6')-Ip	protein homolog model	n/a	antibiotic inactivation enzyme; determinant of aminoglycoside resistance	antibiotic inactivation enzyme; determinant of aminoglycoside resistance	275	354369	354369		MLEEKRVSFRPMSEDDLVLMLKWLTDDRVLEFYDGRDKRHTQKTIREHYTEQWADEIYRVIIEYDTIPIGYAQIYRIQGELFDEYDYHETEEKIYAMDQFIGEPEYWNMGIGAEYCRVVCQYLRTEMGADAVILDPRKNNPRAVRAYQKAGFEIIKELPEHELHEGKKEDCVLMEWRA	MLEKKRVSFRPMNEDDLVLMLKWLTDDRVLEFYDGRDKKHTQKTIREHYTEQWADEIYRVIIEYDTIPIGYAQIYRIQGELFDEYNYHETEEKIYAMDQFIGEPEYWNMGIGAEYCRVVCQYLRTEMDADAVILDPRKNNLRAVRAYQKAGFKIIKELPEHELHEGKKEDCVLMEWRV	gene_96629|GeneMark.hmm|178_aa|+|1024|1560	gnl|BL_ORD_ID|10|hsp_num:0	1653
gene_137737|GeneMark.hmm|284_aa|-|9|863	Strict	0.0	aadA2	99.61	ARO:3002602, ARO:3002603, ARO:3002621, ARO:3002619, ARO:3002608, ARO:3002611, ARO:3002615, ARO:3003197, ARO:3002612, ARO:3002617, ARO:3002618, ARO:3002601, ARO:3002620	aadA23; aadA22; aadA2; aadA3; aadA25; aadA24; aadA8; aadA21; aadA; aadA12; aadA11; aadA17; aadA15	protein homolog model	n/a	antibiotic inactivation enzyme; determinant of aminoglycoside resistance	antibiotic inactivation enzyme; determinant of aminoglycoside resistance	450	521546	521.546, 522.702, 469.929, 483.411, 509.99, 481.1, 487.263, 501.13, 504.982, 509.99, 481.485, 466.463, 474.552		MLWSSNDVTQQGSRPKTKLDIMRVAVTIEISNQLSEVLSVIERHLESTLLAVHLYGSAVDGGLKPYSDIDLLVTVAVKLDETTRRALLNDLMEASAFPGESETLRAIEVTLVVHDDIIPWRYPAKRELQFGEWQRNDILAGIFEPAMIDIDLAILLTKAREHSVALVGPAAEEFFDPVPEQDLFEALRETLKLWNSQPDWAGDERNVVLTLSRIWYSAITGKIAPKDVAADWAIKRLPAQYQPVLLEAKQAYLGQKEDHLASRADHLEEFIRFVKGEIIKSVGK	MTIEISNQLSEVLSVIERHLESTLLAVHLYGSAVDGGLKPYSDIDLLVTVAVKLDETTRRALLNDLMEASAFPGESETLRAIEVTLVVHDDIIPWRYPAKRELQFGEWQRNDILAGIFEPAMIDIDLAILLTKAREHSVALVGPAAEEFFDPVPEQDLFEALRETLKLWNSQPDWAGDERNVVLTLSRIWYSAITGKIAPKDVAADWAIKRLPAQYQPVLLEAKQAYLGQKEDHLASRADHLEEFIRFVKGEIIKSVGK	gene_137737|GeneMark.hmm|284_aa|-|9|863	gnl|BL_ORD_ID|156|hsp_num:0	1227
gene_69431|GeneMark.hmm|266_aa|+|1|801	Strict	0.0	ErmF	99.62	ARO:3000498	ErmF	protein homolog model	n/a	antibiotic target modifying enzyme; determinant of lincosamide resistance; determinant of macrolide resistance; determinant of streptogramin resistance	antibiotic target modifying enzyme; determinant of lincosamide resistance; determinant of macrolide resistance; determinant of streptogramin resistance	400	536569	536569		MTKKKLPVRFTGQHFTIDKVLIKDAIRQANISNQDTVLDIGAGKGFLTVHLLKIANNVVAIENDTALVEHLRKLFSDARNVQVVGCDFRNFAVPKFPFKVVSNIPYGITSDIFKILMFESLGNFLGGSIVLQLEPTQKLFSRKLYNPYTVFYHTFFDLKLVYEVGPESFLPPPTVKSALLNIKRKHLFFDFKFKAKYLAFISCLLEKPDLSVKTALKSIFRKSQVRSISEKFGLNLNAQIVCLSPSQWLNCFLEMLEVVPEKFHPS	MTKKKLPVRFTGQHFTIDKVLIKDAIRQANISNQDTVLDIGAGKGFLTVHLLKIANNVVAIENDTALVEHLRKLFSDARNVQVVGCDFRNFAVPKFPFKVVSNIPYGITSDIFKILMFESLGNFLGGSIVLQLEPTQKLFSRKLYNPYTVFYHTFFDLKLVYEVGPESFLPPPTVKSALLNIKRKHLFFDFKFKAKYLAFISYLLEKPDLSVKTALKSIFRKSQVRSISEKFGLNLNAQIVCLSPSQWLNCFLEMLEVVPEKFHPS	gene_69431|GeneMark.hmm|266_aa|+|1|801	gnl|BL_ORD_ID|159|hsp_num:0	621
gene_81165|GeneMark.hmm|258_aa|-|428|1204	Strict	0.0	sul2	100.0	ARO:3000412	sul2	protein homolog model	n/a	antibiotic target replacement protein; determinant of sulfonamide resistance	antibiotic target replacement protein; determinant of sulfonamide resistance	500	501516	501516		TSDSFSDGGRYLAPDAAIAQARKLMAEGADVIDLGPASSNPDAAPVSSDTEIARIAPVLDALKADGIPVSLDSYQPATQAYALSRGVAYLNDIRGFPDAAFYPQLAKSSAKLVVMHSVQDGQADRREAPAGDIMDHIAAFFDARIAALTGAGIKRNRLVLDPGMGFFLGAAPETSLSVLARFDELRLRFDLPVLLSVSRKSFLRALTGRGPGDVGAATLAAELAAAAGGADFIRTHEPRPLRDGLAVLAALKETARIR	MNKSLIIFGIVNITSDSFSDGGRYLAPDAAIAQARKLMAEGADVIDLGPASSNPDAAPVSSDTEIARIAPVLDALKADGIPVSLDSYQPATQAYALSRGVAYLNDIRGFPDAAFYPQLAKSSAKLVVMHSVQDGQADRREAPAGDIMDHIAAFFDARIAALTGAGIKRNRLVLDPGMGFFLGAAPETSLSVLARFDELRLRFDLPVLLSVSRKSFLRALTGRGPGDVGAATLAAELAAAAGGADFIRTHEPRPLRDGLAVLAALKETARIR	gene_81165|GeneMark.hmm|258_aa|-|428|1204	gnl|BL_ORD_ID|1682|hsp_num:0	952
gene_68877|GeneMark.hmm|640_aa|+|884|2806	Strict	0.0	tet44	99.22	ARO:3000556	tet44	protein homolog model	n/a	antibiotic target protection protein; determinant of tetracycline resistance	antibiotic target protection protein; determinant of tetracycline resistance	1200	1302.35	1302.35		MKIINIGILAHVDAGKTTLTESLLYTSGAILELGSVDKGTTRTDTMFLERQRGITIQAAVTSFNWNDYKINIVDTPGHTDFITEVYRSLSVLDGAILVISAKDGVQAQTRILFHALQKMNIPTIIFINKIDQDGINLNNIYQNIKEKLSNDIIVMQNVTLTPEISIKNIIDLDDWDPVISKNDKLLEKYIAGEKLTIQELTYEEYRCVKKGSLFPIYHGSARNNIGTQQLIEAISNLFCSEMNENDSELCGRVFKIEYTDHKQRLVYLRLYSGTLHLRDTIILPEKKKVKLTEIYIPSNGEMIQTKTVCSGDIFIIPNNTLRLNDIIGNEKLLPCNVWNDKTVPILRTRIEPIKIEEREKLLDALTEIADTDPLLRYYVDTITHEIVISFLGTVQLEVI…	MKIINIGILAHVDAGKTTLTESLLYTSGAILELGSVDKGTTRTDTMFLERQRGITIQAAVTSFNWNDYKINIVDTPGHTDFITEVYRSLSVLDGAILVISAKDGVQAQTRILFHALQKMNIPTIIFINKIDQDGINLNNIYQNIKEKLSNDIIVMQNVTLTPEISIKNIIDLDDWDPVISKNDKLLEKYIVGEKLTIQELMYEEYRCVKKGSLFPIYHGSARNNIGTQQLIEAISNLFCSEMNENDSELCGRVFKIEYTDHKQRLVYLRLYSGTLHLRDTIILPEKKKVKLTEIYIPSNGEMIQTKTVCSGDIFIIPNNTLRLNDIIGNEKLLPCNVWNDKTVPILRTRIEPIKIEEREKLLDALTEIADTDPLLRYYVDTITHEIIISFLGTVQLEVI…	gene_68877|GeneMark.hmm|640_aa|+|884|2806	gnl|BL_ORD_ID|126|hsp_num:0	1171
gene_174760|GeneMark.hmm|214_aa|-|82|726	Perfect	4.8255e-159	vatE	100.0	ARO:3002844	vatE	protein homolog model	n/a	antibiotic inactivation enzyme; determinant of streptogramin resistance	antibiotic inactivation enzyme; determinant of streptogramin resistance	400	434876	434876		MTIPDANAIYPNSAIKEVVFIKNVIKSPNIEIGDYTYYDDPVNPTDFEKHVTHHYEFLGDKLIIGKFCSIASGIEFIMNGANHVMKGISTYPFNILGGDWQQYTPELTDLPLKGDTVVGNDVWFGQNVTVLPGVKIGDGAIIGANSVVTKDVAPYTIVGGNPIQLIGPRFEPEVIQALENLAWWNKDIEWITANVPKLMQTTPTLELINSLMEK	MTIPDANAIYPNSAIKEVVFIKNVIKSPNIEIGDYTYYDDPVNPTDFEKHVTHHYEFLGDKLIIGKFCSIASGIEFIMNGANHVMKGISTYPFNILGGDWQQYTPELTDLPLKGDTVVGNDVWFGQNVTVLPGVKIGDGAIIGANSVVTKDVAPYTIVGGNPIQLIGPRFEPEVIQALENLAWWNKDIEWITANVPKLMQTTPTLELINSLMEK	gene_174760|GeneMark.hmm|214_aa|-|82|726	gnl|BL_ORD_ID|2075|hsp_num:0	1519
gene_177008|GeneMark.hmm|184_aa|+|2|556	Strict	7.83801e-113	lnuC	91.46	ARO:3002837	lnuC	protein homolog model	n/a	determinant of lincosamide resistance; antibiotic inactivation enzyme	antibiotic inactivation enzyme; determinant of lincosamide resistance	300	314694	314694		IPVYWEVAENEKSEFCGDDKMVNITDVKQILQFAIDAEIKVFLDGGWGVDALLGYQSRAHNDIDIFVEKKDYQNFIEMMKANDFYEIKMEYTTLNHTVWEDAKNRIVDLHCFEYTGEGEILYEGDCFPIETFSGKGKIEEIEVSCIEPYSQVMFHLGYEFDENDVHDVKLLCETFHIEIPNEYR	MVNITDVNQIFQFAIDAEIKVFLDGGWGVDALLGYQSRAHNDIDIFVEKNDYQNFIEIMKANGFYEIKMEYTTLNHTVWEDLKNRIIDLHCFEYTDEGEILYDGDCFPVETLSGKGRIEEIEVSCIEPYSQVMFHLGYEFDENDAHDVKLLCETLHIEIPNEYR	gene_177008|GeneMark.hmm|184_aa|+|2|556	gnl|BL_ORD_ID|196|hsp_num:0	376
gene_135756|GeneMark.hmm|208_aa|+|555|1181	Strict	1.51785e-153	cat	96.14	ARO:3002670	cat	protein homolog model	n/a	determinant of phenicol resistance; antibiotic inactivation enzyme	antibiotic inactivation enzyme; determinant of phenicol resistance	350	420624	420624		MMQFTKIDINNWTRKEYFDHYFDNTPCTYSMTVKLDISKLKKDGKKLYPTLLYGVTTILNRHEEFRTALDKNGQVGVFSEMLPCYTIFHKETETFSSIWTEFTADYTEFLQNYQKDIDAYGERKGMFAKPNPPENTFPVSMIPWTSFEGFNLNLKKGYDYLLPIFTFGKYYEDGGKYYIPLSIQVHHAVCDGFHVCRFLDELQDLLNK	MQFTKIDINNWTRKEYFDHYFGNTPCTYSMTVKLDISKLKKDGKKLYPTLLYGVTTIINRHEEFRTALDENGQVGVFSEMLPCYTVFHKETETFSSIWTEFTADYTEFLQNYQKDIDAFGERMGMSAKPNPPENTFPVSMIPWTSFEGFNLNLKKGYDYLLPIFTFGKYYEEGGKYYIPLSIQVHHAVCDGFHVCRFLDELQDLLNK	gene_135756|GeneMark.hmm|208_aa|+|555|1181	gnl|BL_ORD_ID|730|hsp_num:0	823
gene_96628|GeneMark.hmm|299_aa|+|81|980	Strict	0.0	APH(2'')-IIa	95.65	ARO:3002635	APH(2'')-IIa	protein homolog model	n/a	antibiotic inactivation enzyme; determinant of aminoglycoside resistance	antibiotic inactivation enzyme; determinant of aminoglycoside resistance	550	586645	586645		MIDLDVEIYQHLNEQIKINKLCYLSSGDDSDTFLCNEQYVVKVPKRDSVRFAQKREFELYRFLENCNLSYQTPAVVYQSDRFNIMKYIKGERITYEQYHKLSEKEKDALAYDEATFLKELHSIEIDCSVSLFSDALVNKKDKFLQDKKLLISILEKEQLLTDEMLEHIETIYENILSNAVLFKYTPCLVHNDFSANNMIFRNNRLFGVIDFGDFNVGDPDNDFLCLLDCSTDDFGKEFGRKVLKYYQHKAPEVAERKAELNDVYWSIDQIIYGYERKDREMLIKGVSELLQTQAEMFIF	MVNLDAEIYEHLNKQIKINELRYLSSGDDSDTFLCNEQYVVKVPKRDSVRISQKRELELYRFLENCKLSYQIPAVVYQSDRFNIMKYIKGERITYEQYHKLSEKEKDALAYDEATFLKELHSIEIDCSVSLFSDALVNKKDKFLQDKKLLISILEKEQLLTDEMLEHIETIYENILSNAVLFKYTPCLVHNDFSANNMIFRNNRLFGVIDFGDFNVGDPDNDFLCLLDCSTDDFGKEFGRKVLKYYQHKAPEVAERKAELNDVYWSIDQIIYGYERKDREMLIKDVSELLQTQAEMFIF	gene_96628|GeneMark.hmm|299_aa|+|81|980	gnl|BL_ORD_ID|267|hsp_num:0	1615
gene_78374|GeneMark.hmm|164_aa|-|157|651	Strict	7.3716e-111	lnuC	89.02	ARO:3002837	lnuC	protein homolog model	n/a	determinant of lincosamide resistance; antibiotic inactivation enzyme	antibiotic inactivation enzyme; determinant of lincosamide resistance	300	308916	308916		MVNITDVKQILQFAIDAEIKVFLDGGWGVDALLGHQSRSHNDIDIFVEKKDYQNFIEIIQANGFYEIKMEYTTLNHTVWEDAKNRIIDLHCFEYTGKGEILYEGDCFPLEIFSGKGKIEEIEVSCIEPYSQVMFHLGYEFDENDVHDVKLLCETFHIEVPNEYR	MVNITDVNQIFQFAIDAEIKVFLDGGWGVDALLGYQSRAHNDIDIFVEKNDYQNFIEIMKANGFYEIKMEYTTLNHTVWEDLKNRIIDLHCFEYTDEGEILYDGDCFPVETLSGKGRIEEIEVSCIEPYSQVMFHLGYEFDENDAHDVKLLCETLHIEIPNEYR	gene_78374|GeneMark.hmm|164_aa|-|157|651	gnl|BL_ORD_ID|196|hsp_num:0	376
gene_138058|GeneMark.hmm|207_aa|+|224|847	Perfect	3.13364e-160	catD	100.0	ARO:3002682, ARO:3002686	catP; catD	protein homolog model	n/a	determinant of phenicol resistance; antibiotic inactivation enzyme	antibiotic inactivation enzyme; determinant of phenicol resistance	400	437187	437.187, 437.187		MVFEKIDKNSWNRKEYFDHYFASVPCTYSMTVKVDITQIKEKGMKLYPAMLYYIAMIVNRHSEFRTAINQDGELGIYDEMIPSYTIFHNDTETFSSLWTECKSDFKSFLADYESDTQRYGNNHRMEGKPNAPENIFNVSMIPWSTFDGFNLNLQKGYDYLIPIFTMGKYYKEDNKIILPLAIQVHHAVCDGFHICRFVNELQELINS	MVFEKIDKNSWNRKEYFDHYFASVPCTYSMTVKVDITQIKEKGMKLYPAMLYYIAMIVNRHSEFRTAINQDGELGIYDEMIPSYTIFHNDTETFSSLWTECKSDFKSFLADYESDTQRYGNNHRMEGKPNAPENIFNVSMIPWSTFDGFNLNLQKGYDYLIPIFTMGKYYKEDNKIILPLAIQVHHAVCDGFHICRFVNELQELINS	gene_138058|GeneMark.hmm|207_aa|+|224|847	gnl|BL_ORD_ID|2242|hsp_num:0	1569
gene_70962|GeneMark.hmm|240_aa|-|1|720	Strict	7.15046e-151	ErmA	85.0	ARO:3000347	ErmA	protein homolog model	n/a	antibiotic target modifying enzyme; determinant of lincosamide resistance; determinant of macrolide resistance; determinant of streptogramin resistance	antibiotic target modifying enzyme; determinant of lincosamide resistance; determinant of macrolide resistance; determinant of streptogramin resistance	400	416387	416387		MNQKNPKDTQNFITSKKHVKEILNHTNINKQDNVIEIGSGKGHFTKELVKMSRWVDSIEIDEDLCQVTQKVVKPFQNIKVIHTDILKFNFPKNKDYKIFGNIPFNISTDIVKKIAFESNSKYSYLIVENGFAKRLQNTKRALGLLLMVELDIRVLKKVPRAYFHPKPNVDSVLIVLERHQPLILKKDYKEYQSFVYKWVNREYHVLFTKNQFRQALKHANVTNINKLSKEQFLSIFNSYK	MNQKNPKDTQNFITSKKHVKEILNHTNISKQDNVIEIGSGKGHFTKELVKMSRSVTAIEIDGGLCQVTKEAVNPSENIKVIQTDILKFSFPKHINYKIYGNIPYNISTDIVKRITFESQAKYSYLIVEKGFAKRLQNLQRALGLLLMVEMDIKMLKKVPPLYFHPKPSVDSVLIVLERHQPLISKKDYKKYRSFVYKWVNREYRVLFTKNQFRQALKHANVTNINKLSKEQFLSIFNSYKLFH	gene_70962|GeneMark.hmm|240_aa|-|1|720	gnl|BL_ORD_ID|2150|hsp_num:0	985
gene_95651|GeneMark.hmm|288_aa|-|616|1482	Strict	0.0	sul1	100.0	ARO:3000410	sul1	protein homolog model	n/a	antibiotic target replacement protein; determinant of sulfonamide resistance	antibiotic target replacement protein; determinant of sulfonamide resistance	500	554673	554673		VEVAAEADAMVTVFGILNLTEDSFFDESRRLDPAGAVTAAIEMLRVGSDVVDVGPAASHPDARPVSPADEIRRIAPLLDALSDQMHRVSIDSFQPETQRYALKRGVGYLNDIQGFPDPALYPDIAEADCRLVVMHSAQRDGIATRTGHLRPEDALDEIVRFFEARVSALRRSGVAADRLILDPGMGFFLSPAPETSLHVLSNLQKLKSALGLPLLVSVSRKSFLGATVGLPVKDLGPASLAAELHAIGNGADYVRTHAPGDLRSAITFSETLAKFRSRDARDRGLDHA	MVTVFGILNLTEDSFFDESRRLDPAGAVTAAIEMLRVGSDVVDVGPAASHPDARPVSPADEIRRIAPLLDALSDQMHRVSIDSFQPETQRYALKRGVGYLNDIQGFPDPALYPDIAEADCRLVVMHSAQRDGIATRTGHLRPEDALDEIVRFFEARVSALRRSGVAADRLILDPGMGFFLSPAPETSLHVLSNLQKLKSALGLPLLVSVSRKSFLGATVGLPVKDLGPASLAAELHAIGNGADYVRTHAPGDLRSAITFSETLAKFRSRDARDRGLDHA	gene_95651|GeneMark.hmm|288_aa|-|616|1482	gnl|BL_ORD_ID|1588|hsp_num:0	1070
gene_164591|GeneMark.hmm|267_aa|+|3448|4251	Perfect	0.0	lnuB	100.0	ARO:3002836	lnuB	protein homolog model	n/a	determinant of lincosamide resistance; antibiotic inactivation enzyme	antibiotic inactivation enzyme; determinant of lincosamide resistance	500	544273	544273		MLKQKELIANVKNLTESDERITACMMYGSFTKGEGDQYSDIEFYIFLKDSITSNFDSSNWLFDVAPYLMLYKNEYGTEVVIFDNLIRGEFHFLSEKDMNIIPSFKDSGYIPDTKAMLIYDETGQLENYLSEISGARPNRLTEENANFLLCNFSNLWLMGINVLKRGEYARSLELLSQLQKNTLQLIRMAEKNADNWLNMSKNLEKEISLENYKKFAKTTARLDKVELFEAYKNSLLLVMDLQSHLIEQYNLKVTHDILERLLNYISE	MLKQKELIANVKNLTESDERITACMMYGSFTKGEGDQYSDIEFYIFLKDSITSNFDSSNWLFDVAPYLMLYKNEYGTEVVIFDNLIRGEFHFLSEKDMNIIPSFKDSGYIPDTKAMLIYDETGQLENYLSEISGARPNRLTEENANFLLCNFSNLWLMGINVLKRGEYARSLELLSQLQKNTLQLIRMAEKNADNWLNMSKNLEKEISLENYKKFAKTTARLDKVELFEAYKNSLLLVMDLQSHLIEQYNLKVTHDILERLLNYISE	gene_164591|GeneMark.hmm|267_aa|+|3448|4251	gnl|BL_ORD_ID|431|hsp_num:0	809
gene_78342|GeneMark.hmm|331_aa|-|1072|2067	Strict	0.0	CfxA6	99.09	ARO:3003097	CfxA6	protein homolog model	n/a	antibiotic inactivation enzyme; determinant of beta-lactam resistance	antibiotic inactivation enzyme; determinant of beta-lactam resistance	600	671389	671389		MLNYSVAELRNMKKNRKKQIVVLCIALVCIFILVFSLSHKSATKGSANPPLTDVLTDSISQIVSACPGEIGVAVIINNTDTVSVNNKSIYPMMSVFKVHQALALCNDFDKKGLSLDTLVKINREKLDPKTWSPMMKDYSAPVISLTVRDLLRYTLSQSDNNASNIMFKNMLNTAQTDSFIAKLIPHSSFQIAYTEEEMSADHDKAYSNYTSPLGAAMLMNRLFTESLISNEKQDFIKNALKECKTGIDRIVAPLLDKEGVVIAHKTGSGYVNENGILAAQNDVAYICLPNKVCYTLAVFVKDFKGNESQASQFVAHISAVVYSLLINTALN	MSNYSVAELRNMKKNRKKQIVVLCIALVCIFILVFSLSHKSATKGSANPPLTDVLTDSISQIVSACPGEIGVAVIINNTDTVSVNNKSIYPMMSVFKVHQALALCNDFDKKGLSLDTLVKINREKLDPKTWSPMMKDYSAPVISLTVRDLLRYTLSQSDNNASNIMFKNMLNTAQTDSFIAKLIPRSSFQIAYTEEEMSADHDKAYSNYTSPLGAAMLMNRLFTESLISNEKQDFIKNALKECKTGIDRIVAPLLDKEGVVIAHKTGSGNVNENGILAAQNDVAYICLPNKVCYTLAVFVKDFKGNESQASQFVAHISAVVYSLLINTALN	gene_78342|GeneMark.hmm|331_aa|-|1072|2067	gnl|BL_ORD_ID|2129|hsp_num:0	268
gene_53147|GeneMark.hmm|247_aa|-|127|870	Strict	0.0	ANT(4')-Ib	100.0	ARO:3003905	ANT(4')-Ib	protein homolog model	n/a	antibiotic inactivation enzyme; determinant of aminoglycoside resistance	antibiotic inactivation enzyme; determinant of aminoglycoside resistance	450	515768	515768		MTREERMKIVHEIKERILDKYGDDVKAIGVYGSLGRQTDGPYSDIEMMCVMSTEEAEFSHEWTTGEWKVEVNFDSEEILLDYASQVESDWPLTHGQFFSILPIYDSGGYLEKVYQTAKSVEAQTFHDAICALIVEELFEYAGKWRNIRVQGPTTFLPSLTVQVAMAGAMLIGLHHRICYTTSASVLTEAVKQSDLPSGYDHLCQFVMSGQLSDSEKLLESLENFWNGIQEWTERHGYIVDVSKRIPF	MNGPIIMTREERMKIVHEIKERILDKYGDDVKAIGVYGSLGRQTDGPYSDIEMMCVMSTEEAEFSHEWTTGEWKVEVNFDSEEILLDYASQVESDWPLTHGQFFSILPIYDSGGYLEKVYQTAKSVEAQTFHDAICALIVEELFEYAGKWRNIRVQGPTTFLPSLTVQVAMAGAMLIGLHHRICYTTSASVLTEAVKQSDLPSGYDHLCQFVMSGQLSDSEKLLESLENFWNGIQEWTERHGYIVDVSKRIPF	gene_53147|GeneMark.hmm|247_aa|-|127|870	gnl|BL_ORD_ID|1163|hsp_num:0	2383
