# Supplementary material for: Deciphering Resistome and Virulome Diversity in a Porcine Slaughterhouse and Pork Products Through Its Production Chain
Source: Front Microbiol. 2018 Sep 12;9:2099. doi: 10.3389/fmicb.2018.02099 (PMC6144875; doi:10.3389/fmicb.2018.02099)
Supplement: Supplementary file 1 [file Data_Sheet_1.zip › Supplementary Material S1/R1-ARG.xls]

## Sheet: 173670A_K99_len500_aa
ORF_ID	CUT_OFF	Best_Hit_evalue	Best_Hit_ARO	Best_Identities	ARO	ARO_name	Model_type	SNP	Best_Hit_ARO_category	ARO_category	PASS_bitscore	Best_Hit_bitscore	bit_score	Predicted_DNA	Predicted_Protein	CARD_Protein_Sequence	LABEL	ID	Model_id
gene_79717|GeneMark.hmm|389_aa|-|92|1261	Strict	0.0	tet(39)	100.0	ARO:3000566	tet(39)	protein homolog model	n/a	efflux pump complex or subunit conferring antibiotic resistance	efflux pump complex or subunit conferring antibiotic resistance	750	770.0	770.0		VILITIFLDAVGIGLIMPILPELLRSLAGAEAGGVHYGALLAVYALMQFIFAPILGALSDRFGRRPVLIISIAGATADYLLMAAAPSLLWLYIGRIFAGITGANMAVATAYVSDITPAHERAKRFGLLGAVFGIGFIAGPVIGGVLGEWNLHAPFFAAAFMNGINLIMTAVLLKESKHSNKMTEKVQEQSILKKLSYLITQPNMAPLLGIFLIITLVSQVPATLWVIYGQDRYGWSIFIAGVSLASYGICHSIAQAFAIAPMVKRFGEKNTLLCGIACDAIGLLLLSIAVEEWVPFALLPLFALGGVAVPALQAMMSRGISDERQGELQGLLSSFNSLGAIIGPVLVTSLYFMTQASAPGMVWALAAILYVITLPLLLKYRLNKYSGVP	MKKSLSVILITIFLDAVGIGLIMPILPELLRSLAGAEAGGVHYGALLAVYALMQFIFAPILGALSDRFGRRPVLIISIAGATADYLLMAAAPSLLWLYIGRIFAGITGANMAVATAYVSDITPAHERAKRFGLLGAVFGIGFIAGPVIGGVLGEWNLHAPFFAAAFMNGINLIMTAVLLKESKHSNKMTEKVQEQSILKKLSYLITQPNMAPLLGIFLIITLVSQVPATLWVIYGQDRYGWSIFIAGVSLASYGICHSIAQAFAIAPMVKRFGEKNTLLCGIACDAIGLLLLSIAVEEWVPFALLPLFALGGVAVPALQAMMSRGISDERQGELQGLLSSFNSLGAIIGPVLVTSLYFMTQASAPGMVWALAAILYVITLPLLLKYRLNKYSGVP	gene_79717|GeneMark.hmm|389_aa|-|92|1261	gnl|BL_ORD_ID|1605|hsp_num:0	1092
