# Supplementary material for: Deciphering Resistome and Virulome Diversity in a Porcine Slaughterhouse and Pork Products Through Its Production Chain
Source: Front Microbiol. 2018 Sep 12;9:2099. doi: 10.3389/fmicb.2018.02099 (PMC6144875; doi:10.3389/fmicb.2018.02099)
Supplement: Supplementary file 2 [file Data_Sheet_2.zip]

Archive with 23 entries (20 files):
- Supplementary Material S2/
- Supplementary Material S2/.DS_Store
- __MACOSX/
- __MACOSX/Supplementary Material S2/
- __MACOSX/Supplementary Material S2/._.DS_Store
- Supplementary Material S2/AA-VF.xls
- __MACOSX/Supplementary Material S2/._AA-VF.xls
- Supplementary Material S2/AS-VF.xls
- __MACOSX/Supplementary Material S2/._AS-VF.xls
- Supplementary Material S2/FA-VF.xls
- __MACOSX/Supplementary Material S2/._FA-VF.xls
- Supplementary Material S2/FS-VF.xls
- __MACOSX/Supplementary Material S2/._FS-VF.xls
- Supplementary Material S2/MA-VF.xls
- __MACOSX/Supplementary Material S2/._MA-VF.xls
- Supplementary Material S2/MGR1-VF.xlsx
- __MACOSX/Supplementary Material S2/._MGR1-VF.xlsx
- Supplementary Material S2/MGR2-VF.xls
- __MACOSX/Supplementary Material S2/._MGR2-VF.xls
- Supplementary Material S2/MS-VF.xls
- __MACOSX/Supplementary Material S2/._MS-VF.xls
- Supplementary Material S2/R1-VF.xls
- __MACOSX/Supplementary Material S2/._R1-VF.xls
