# Supplementary material for: Deciphering Resistome and Virulome Diversity in a Porcine Slaughterhouse and Pork Products Through Its Production Chain
Source: Front Microbiol. 2018 Sep 12;9:2099. doi: 10.3389/fmicb.2018.02099 (PMC6144875; doi:10.3389/fmicb.2018.02099)
Supplement: Supplementary file 2 [file Data_Sheet_2.zip › Supplementary Material S2/AA-VF.xls]

## Sheet: VF
Gene	Hit	General	Specific
gene_61521|GeneMark.hmm|167_aa|-|2|502	VFG037966(gi:169632087)_(ABSDF0070)_polysaccharide_biosynthesis_protein_[Capsule_(CVF775)]_[Acinetobacter_baumannii_SDF]	Immune evasion	Capsule
gene_48792|GeneMark.hmm|433_aa|+|13927|15228	VFG018662(gi:157151177)_(eno)_enolase_[Streptococcal_enolase_(CVF153)]_[Streptococcus_gordonii_str._Challis_substr._CH1]	Exoenzyme	Streptococcal enolase
gene_2674|GeneMark.hmm|167_aa|+|70|570	VFG038035(gi:523521486)_(BJAB07104_00099)_Acetyltransferase_(isoleucine_patch_superfamily)_[Capsule_(CVF775)]_[Acinetobacter_baumannii_BJAB07104]	Immune evasion	Capsule
gene_71800|GeneMark.hmm|144_aa|+|743|1177	VFG038025(gi:384141332)_(ABZJ_00086)_IS4_family_transposase_ORF_2_[Capsule_(CVF775)]_[Acinetobacter_baumannii_MDR-ZJ06]	Immune evasion	Capsule
gene_95944|GeneMark.hmm|353_aa|+|2711|3772	VFG037923(gi:407930969)_(M3Q_285)_nucleoside-diphosphate_sugar_epimerase_[Capsule_(CVF775)]_[Acinetobacter_baumannii_TYTH-1]	Immune evasion	Capsule
gene_69837|GeneMark.hmm|291_aa|-|3559|4434	VFG037938(gi:407930970)_(M3Q_286)_bifunctional_UDP-N-acetylglucosamine_pyrophosphorylase/glucosamine-1-phosphate_N-acetyltransferase_[Capsule_(CVF775)]_[Acinetobacter_baumannii_TYTH-1]	Immune evasion	Capsule
gene_69020|GeneMark.hmm|192_aa|+|1|579	VFG038174(gi:213157857)_(ompA)_outer_membrane_protein_A_[Outer_membrane_protein_(CVF776)]_[Acinetobacter_baumannii_AB0057]	Adherence & invasion;Stress adaptation;Invasion;Adherence	rOmpA/Sca0;Pore-forming protein;OmpA;Outer membrane protein
gene_72408|GeneMark.hmm|278_aa|+|119|955	VFG038216(gi:384130704)_(bfmR)_putative_response_regulator_(activator)_in_two-component_regulatory_system_(OmpR_family)_[Two-component_system_(CVF778)]_[Acinetobacter_baumannii_1656-2]	Regulation	Two-component system
gene_88847|GeneMark.hmm|337_aa|-|1532|2545	VFG018652(gi:157151535)_(plr/gapA)_glyceraldehyde-3-phosphate_dehydrogenase,_type_I_[Streptococcal_plasmin_receptor/GAPDH_(CVF123)]_[Streptococcus_gordonii_str._Challis_substr._CH1]	Adhesin	Streptococcal plasmin receptor/GAPDH
gene_26494|GeneMark.hmm|62_aa|+|1088|1273	VFG037928(gi:126640167)_(A1S_0054)_WbbJ_protein_[Capsule_(CVF775)]_[Acinetobacter_baumannii_ATCC_17978]	Immune evasion	Capsule
gene_24407|GeneMark.hmm|427_aa|-|2770|4053	VFG005546(gi:76788439)_(tig/ropA)_trigger_factor_[Trigger_factor_(CVF149)]_[Streptococcus_agalactiae_A909]	Protease	Trigger factor
gene_64084|GeneMark.hmm|197_aa|-|10264|10857	VFG006032(gi:116627989)_(STER_1223)_dTDP-4-dehydrorhamnose_3,5-epimerase_or_related_enzyme_[Capsule_(CVF186)]_[Streptococcus_thermophilus_LMD-9]	Immune evasion	Capsule
gene_31348|GeneMark.hmm|146_aa|+|175|612	VFG037820(gi:213159071)_(lpxC)_UDP-3-O-[3-hydroxymyristoyl]_N-acetylglucosamine_deacetylase_[LPS_(CVF774)]_[Acinetobacter_baumannii_AB0057]	Endotoxin;Immune evasion	LOS;LPS
gene_30489|GeneMark.hmm|190_aa|+|3|575	VFG038101(gi:385235645)_(ABTW07_0095)_sugar_transferase_[Capsule_(CVF775)]_[Acinetobacter_baumannii_TCDC-AB0715]	Immune evasion	Capsule
gene_82384|GeneMark.hmm|135_aa|+|175|582	VFG014014(gi:146305443)_(pilG)_response_regulator_receiver_protein_[Type_IV_pili_twitching_motility_related_proteins_(CVF519)]_[Pseudomonas_mendocina_ymp]	Adherence	Type IV pili;Type IV pili twitching motility related proteins
gene_84097|GeneMark.hmm|506_aa|+|723|2243	VFG037032(gi:194099998)_(katA)_protein_KatA_[Catalase_(CVF760)]_[Neisseria_gonorrhoeae_NCCP11945]	Stress protein	Catalase
gene_34712|GeneMark.hmm|142_aa|+|797|1225	VFG037870(gi:523521475)_(BJAB07104_00088)_Protein-tyrosine-phosphatase_[Capsule_(CVF775)]_[Acinetobacter_baumannii_BJAB07104]	Immune evasion	Capsule
gene_101715|GeneMark.hmm|223_aa|-|3|671	VFG016400(gi:42784439)_(BCE_5394)_aminotransferase_family_protein_[Polysaccharide_capsule_(CVF567)]_[Bacillus_cereus_ATCC_10987]	Host immune evasion	Polysaccharide capsule
gene_87052|GeneMark.hmm|284_aa|+|3839|4693	VFG006089(gi:116628183)_(STER_1444)_dTDP-4-dehydrorhamnose_reductase_[Capsule_(CVF186)]_[Streptococcus_thermophilus_LMD-9]	Immune evasion	Capsule
gene_21585|GeneMark.hmm|296_aa|-|2|889	VFG037783(gi:469820583)_(lpsB)_glycosyltransferase_[LPS_(CVF774)]_[Acinetobacter_baumannii_D1279779]	Immune evasion	LPS
gene_26493|GeneMark.hmm|314_aa|+|129|1073	VFG037913(gi:126640166)_(A1S_0053)_MviM_protein_[Capsule_(CVF775)]_[Acinetobacter_baumannii_ATCC_17978]	Immune evasion	Capsule
gene_99156|GeneMark.hmm|262_aa|+|2235|3023	VFG037789(gi:384132512)_(lpxA)_lpxA_[LPS_(CVF774)]_[Acinetobacter_baumannii_1656-2]	Endotoxin;Immune evasion	LOS;LPS
gene_39913|GeneMark.hmm|300_aa|+|8983|9885	VFG037819(gi:384133539)_(lpxC)_lpxC_[LPS_(CVF774)]_[Acinetobacter_baumannii_1656-2]	Endotoxin;Immune evasion	LOS;LPS
gene_24860|GeneMark.hmm|187_aa|+|3|563	VFG038173(gi:384133101)_(ompA)_Outer_membrane_protein_omp38_precursor_[Outer_membrane_protein_(CVF776)]_[Acinetobacter_baumannii_1656-2]	Adherence & invasion;Stress adaptation;Invasion;Adherence	rOmpA/Sca0;Pore-forming protein;OmpA;Outer membrane protein
gene_64085|GeneMark.hmm|289_aa|-|10857|11726	VFG005898(gi:125718225)_(rmlA)_Glucose-1-phosphate_thymidylytransferase,_putative_[Capsule_(CVF186)]_[Streptococcus_sanguinis_SK36]	Antiphagocytosis;Cell surface components	Capsular polysaccharide;GPL locus
gene_33825|GeneMark.hmm|305_aa|+|4228|5145	VFG005865(gi:24378821)_(SMU.322c)_glucose-1-phosphate_uridylyltransferase_[Capsule_(CVF186)]_[Streptococcus_mutans_UA159]	Immune evasion	Capsule
gene_53818|GeneMark.hmm|380_aa|-|2560|3702	VFG037804(gi:384132116)_(lpxB)_lpxB_[LPS_(CVF774)]_[Acinetobacter_baumannii_1656-2]	Endotoxin;Immune evasion	LOS;LPS
gene_64083|GeneMark.hmm|348_aa|-|9084|10130	VFG006022(gi:116627988)_(STER_1222)_dTDP-D-glucose_4,6-dehydratase_[Capsule_(CVF186)]_[Streptococcus_thermophilus_LMD-9]	Immune evasion	Capsule
gene_71799|GeneMark.hmm|161_aa|+|171|656	VFG038010(gi:384141331)_(ABZJ_00085)_IS4_family_transposase_ORF_1_[Capsule_(CVF775)]_[Acinetobacter_baumannii_MDR-ZJ06]	Immune evasion	Capsule
gene_2414|GeneMark.hmm|431_aa|-|2628|3923	VFG022581(gi:169631173)_(icl)_isocitrate_lyase_(AceA)_[Isocitrate_lyase_(CVF302)]_[Mycobacterium_abscessus_ATCC_19977]	Lipid and fatty acid metabolism	Isocitrate lyase
gene_26980|GeneMark.hmm|311_aa|+|1591|2526	VFG037768(gi:469820584)_(lpxL)_lipid_A_biosynthesis_lauroyl_acyltransferase_[LPS_(CVF774)]_[Acinetobacter_baumannii_D1279779]	Immune evasion	LPS
gene_5650|GeneMark.hmm|519_aa|-|2672|4231	VFG026984(gi:499075370)_(sigA/rpoV)_RNA_polymerase_sigma_factor_SigA_[Sigma_A_(CVF325)]_[Mycobacterium_avium_subsp._paratuberculosis_MAP4]	Regulation	Sigma A
gene_92777|GeneMark.hmm|345_aa|-|9074|10111	VFG013907(gi:146309163)_(pilT)_twitching_motility_protein_[Type_IV_pili_biosynthesis_(CVF518)]_[Pseudomonas_mendocina_ymp]	Adhesin;Adherence	Type IV pili;Type IV pili biosynthesis
gene_107200|GeneMark.hmm|197_aa|+|3|593	VFG038048(gi:126640175)_(A1S_0062)_UTP-glucose-1-phosphate_uridylyltransferase_[Capsule_(CVF775)]_[Acinetobacter_baumannii_ATCC_17978]	Immune evasion	Capsule
gene_103841|GeneMark.hmm|172_aa|+|2|517	VFG043094(gi:15802300)_(cheA)_chemotaxis_protein_CheA_[peritrichous_flagella_(AI140)]_[Escherichia_coli_O157:H7_str._EDL933]	Chemotaxis and motility;Regulation;Invasion	Flagella;CheA/CheY
gene_100356|GeneMark.hmm|542_aa|-|836|2464	VFG043550(gi:15607581)_(Rv0440)_chaperonin_GroEL_[GroEL(Hsp60)/Cpn60.2_(AI353)]_[Mycobacterium_tuberculosis_H37Rv]	Adherence	GroEL
gene_37560|GeneMark.hmm|182_aa|-|215|763	VFG044066(gi:170650746)_(EcSMS35_B0007)_colicin-E1_protein_[colicin_E1_(TX381)]_[Escherichia_coli_SMS-3-5]	Toxins	Colicin
gene_87055|GeneMark.hmm|268_aa|+|6892|7698	VFG006084(gi:55821453)_(rgpC)_polysaccharide_ABC_exporter_membrane-spanning_protein_[Capsule_(CVF186)]_[Streptococcus_thermophilus_LMG_18311]	Immune evasion	Capusle
gene_89023|GeneMark.hmm|197_aa|-|2967|3560	VFG000077(gb|NP_465991)_(clpP)_ATP-dependent_Clp_protease_proteolytic_subunit_[ClpP_(VF0074)]_[Listeria_monocytogenes_EGD-e]	Stress protein	-
gene_103926|GeneMark.hmm|149_aa|-|1336|1785	VFG005999(gi:55821117)_(eps2)_exopolysaccharide_biosynthesis_protein,_glycosyltransferase_[Capsule_(CVF186)]_[Streptococcus_thermophilus_LMG_18311]	Immune evasion	Capusle
gene_20249|GeneMark.hmm|302_aa|+|248|1156	VFG006042(gi:76788234)_(cpsY)_transcriptional_regulator_CpsY_[Capsule_(CVF186)]_[Streptococcus_agalactiae_A909]	Immune evasion	Capusle
gene_60897|GeneMark.hmm|180_aa|+|1|540	VFG042364(gi:3288154)_(hbp)_haemoglobin_protease_[Hbp_(hemoglobin-binding_protease)_(SS074)]_[Escherichia_coli_O8:K43_EB1]	Iron and heme acquisition	Haemoglobin binding protein
