# Supplementary material for: Deciphering Resistome and Virulome Diversity in a Porcine Slaughterhouse and Pork Products Through Its Production Chain
Source: Front Microbiol. 2018 Sep 12;9:2099. doi: 10.3389/fmicb.2018.02099 (PMC6144875; doi:10.3389/fmicb.2018.02099)
Supplement: Supplementary file 2 [file Data_Sheet_2.zip › Supplementary Material S2/AS-VF.xls]

## Sheet: VF
Gene	Hit	General	Specific
gene_101681|GeneMark.hmm|278_aa|+|2629|3465	VFG038216(gi:384130704)_(bfmR)_putative_response_regulator_(activator)_in_two-component_regulatory_system_(OmpR_family)_[Two-component_system_(CVF778)]_[Acinetobacter_baumannii_1656-2]	Regulation	Two-component system
gene_106380|GeneMark.hmm|181_aa|-|2|544	VFG013022(gi:24111934)_(fepC)_ATP-binding_component_of_ferric_enterobactin_transport_[Enterobactin_transport_(CVF478)]_[Shigella_flexneri_2a_str._301]	Iron uptake	Enterobactin transport
gene_106865|GeneMark.hmm|345_aa|-|171|1208	VFG013907(gi:146309163)_(pilT)_twitching_motility_protein_[Type_IV_pili_biosynthesis_(CVF518)]_[Pseudomonas_mendocina_ymp]	Adhesin;Adherence	Type IV pili;Type IV pili biosynthesis
gene_109250|GeneMark.hmm|302_aa|+|2|910	VFG014601(gi:146307830)_(flhA)_flagellar_biosynthesis_protein_FlhA_[Flagella_(CVF521)]_[Pseudomonas_mendocina_ymp]	Motility & enhance binding to erythrocytes;Chemotaxis and motility;Invasion;Motility;Motility and export apparatus;Adherence;Secretion system	Flagella;Polar flagella;Flagella (cluster I)
gene_114247|GeneMark.hmm|415_aa|+|3|1250	VFG009716(gi:15827492)_(sigA/rpoV)_RNA_polymerase_sigma_factor_[Sigma_A_(CVF325)]_[Mycobacterium_leprae_TN]	Regulation	Sigma A
gene_116393|GeneMark.hmm|62_aa|+|488|673	VFG014172(gi:146307871)_(flgC)_flagellar_basal-body_rod_protein_FlgC_[Flagella_(CVF521)]_[Pseudomonas_mendocina_ymp]	Motility & enhance binding to erythrocytes;Chemotaxis and motility;Invasion;Motility;Motility and export apparatus;Adherence;Secretion system	Flagella;Lateral flagella;Polar flagella;Flagella (cluster I)
gene_117580|GeneMark.hmm|205_aa|+|3|617	VFG036009(gi:222155165)_(ehaB)_structural_protein_[EhaB,_AIDA-I_type_(CVF744)]_[Escherichia_coli_O83:H1_str._LF82]	Autotransporter	EhaB, AIDA-I type
gene_117829|GeneMark.hmm|354_aa|-|1050|2114	VFG037923(gi:407930969)_(M3Q_285)_nucleoside-diphosphate_sugar_epimerase_[Capsule_(CVF775)]_[Acinetobacter_baumannii_TYTH-1]	Immune evasion	Capsule
gene_123495|GeneMark.hmm|138_aa|+|131|547	VFG043074(gi:15801190)_(flgB)_flagellar_basal_body_rod_protein_FlgB_[peritrichous_flagella_(AI140)]_[Escherichia_coli_O157:H7_str._EDL933]	Motility & enhance binding to erythrocytes;Chemotaxis and motility;Invasion;Motility;Motility and export apparatus;Adherence;Secretion system	Flagella;Polar flagella;Flagella (cluster I)
gene_131145|GeneMark.hmm|432_aa|+|69242|70540	VFG005579(gi:116516768)_(eno)_phosphopyruvate_hydratase_[Streptococcal_enolase_(CVF153)]_[Streptococcus_pneumoniae_D39]	Exoenzyme	Streptococcal enolase
gene_133828|GeneMark.hmm|138_aa|+|1|417	VFG038061(gi:215485091)_(ABBFA_003460)_Low_molecular_weight_protein-tyrosine-phosphatase_ptp_[Capsule_(CVF775)]_[Acinetobacter_baumannii_AB307-0294]	Immune evasion	Capsule
gene_136534|GeneMark.hmm|182_aa|-|3|548	VFG029769(gi:118473445)_(fadE5)_acyl-CoA_dehydrogenase_[GPL_locus_(CVF650)]_[Mycobacterium_smegmatis_str._MC2_155]	Cell surface components	GPL locus
gene_138192|GeneMark.hmm|354_aa|-|352|1416	VFG013845(gi:146305579)_(pilM)_type_IV_pilus_assembly_protein_PilM_[Type_IV_pili_biosynthesis_(CVF518)]_[Pseudomonas_mendocina_ymp]	Adherence	Type IV pili;Type IV pili biosynthesis
gene_140402|GeneMark.hmm|222_aa|-|2|667	VFG037937(gi:385235634)_(ABTW07_0084)_hypothetical_protein_[Capsule_(CVF775)]_[Acinetobacter_baumannii_TCDC-AB0715]	Immune evasion	Capsule
gene_144872|GeneMark.hmm|262_aa|+|1762|2550	VFG037789(gi:384132512)_(lpxA)_lpxA_[LPS_(CVF774)]_[Acinetobacter_baumannii_1656-2]	Endotoxin;Immune evasion	LOS;LPS
gene_153395|GeneMark.hmm|215_aa|-|930|1577	VFG014549(gi:146307834)_(fliP)_flagellar_biosynthetic_protein_FliP_[Flagella_(CVF521)]_[Pseudomonas_mendocina_ymp]	Motility & enhance binding to erythrocytes;Chemotaxis and motility;Invasion;Motility;Motility and export apparatus;Adherence;Secretion system	Flagella;Lateral flagella;Polar flagella;Flagella (cluster I)
gene_155850|GeneMark.hmm|277_aa|+|1|831	VFG013916(gi:146309162)_(pilU)_twitching_motility_protein_[Type_IV_pili_biosynthesis_(CVF518)]_[Pseudomonas_mendocina_ymp]	Adherence	Type IV pili;Type IV pili biosynthesis
gene_156512|GeneMark.hmm|506_aa|-|1022|2542	VFG037032(gi:194099998)_(katA)_protein_KatA_[Catalase_(CVF760)]_[Neisseria_gonorrhoeae_NCCP11945]	Stress protein	Catalase
gene_156977|GeneMark.hmm|169_aa|-|3|509	VFG038881(gi:145297461)_(lfgL)_lateral_flagellar_hook-associated_protein,_LfgL_[Lateral_flagella_(VF0474)]_[Aeromonas_salmonicida_subsp._salmonicida_A449]	Adherence	Lateral flagella
gene_160773|GeneMark.hmm|135_aa|-|225|632	VFG014014(gi:146305443)_(pilG)_response_regulator_receiver_protein_[Type_IV_pili_twitching_motility_related_proteins_(CVF519)]_[Pseudomonas_mendocina_ymp]	Adherence	Type IV pili;Type IV pili twitching motility related proteins
gene_163352|GeneMark.hmm|161_aa|+|1|486	VFG038035(gi:523521486)_(BJAB07104_00099)_Acetyltransferase_(isoleucine_patch_superfamily)_[Capsule_(CVF775)]_[Acinetobacter_baumannii_BJAB07104]	Immune evasion	Capsule
gene_163353|GeneMark.hmm|389_aa|+|518|1687	VFG037926(gi:215485082)_(ABBFA_003451)_spore_coat_polysaccharide_biosynthesis_protein_spsC_[Capsule_(CVF775)]_[Acinetobacter_baumannii_AB307-0294]	Immune evasion	Capsule
gene_163355|GeneMark.hmm|291_aa|+|3706|4581	VFG038080(gi:523521489)_(BJAB07104_00102)_UDP-glucose_pyrophosphorylase_[Capsule_(CVF775)]_[Acinetobacter_baumannii_BJAB07104]	Immune evasion	Capsule
gene_163358|GeneMark.hmm|338_aa|+|7523|8539	VFG038151(gi:385235649)_(ABTW07_0099)_UDP-glucose_4-epimerase_[Capsule_(CVF775)]_[Acinetobacter_baumannii_TCDC-AB0715]	Immune evasion	Capsule
gene_163359|GeneMark.hmm|456_aa|-|8618|9988	VFG038150(gi:169632100)_(manB)_bifunctional_phosphomannomutase/phosphoglucomutas_[Capsule_(CVF775)]_[Acinetobacter_baumannii_SDF]	Host immune evasion	Exopolysaccharide
gene_166019|GeneMark.hmm|289_aa|+|8522|9391	VFG005898(gi:125718225)_(rmlA)_Glucose-1-phosphate_thymidylytransferase,_putative_[Capsule_(CVF186)]_[Streptococcus_sanguinis_SK36]	Antiphagocytosis;Cell surface components	Capsular polysaccharide;GPL locus
gene_166020|GeneMark.hmm|197_aa|+|9391|9984	VFG006032(gi:116627989)_(STER_1223)_dTDP-4-dehydrorhamnose_3,5-epimerase_or_related_enzyme_[Capsule_(CVF186)]_[Streptococcus_thermophilus_LMD-9]	Immune evasion	Capsule
gene_166021|GeneMark.hmm|348_aa|+|10118|11164	VFG006022(gi:116627988)_(STER_1222)_dTDP-D-glucose_4,6-dehydratase_[Capsule_(CVF186)]_[Streptococcus_thermophilus_LMD-9]	Immune evasion	Capsule
gene_167532|GeneMark.hmm|286_aa|-|2|859	VFG018161(gi:49482524)_(essC)_hypothetical_protein_[Type_VII_secretion_system_(CVF624)]_[Staphylococcus_aureus_subsp._aureus_MRSA252]	Secretion system	Type VII secretion system
gene_170312|GeneMark.hmm|289_aa|-|125|994	VFG037938(gi:407930970)_(M3Q_286)_bifunctional_UDP-N-acetylglucosamine_pyrophosphorylase/glucosamine-1-phosphate_N-acetyltransferase_[Capsule_(CVF775)]_[Acinetobacter_baumannii_TYTH-1]	Immune evasion	Capsule
gene_171384|GeneMark.hmm|144_aa|-|118|552	VFG038025(gi:384141332)_(ABZJ_00086)_IS4_family_transposase_ORF_2_[Capsule_(CVF775)]_[Acinetobacter_baumannii_MDR-ZJ06]	Immune evasion	Capsule
gene_171385|GeneMark.hmm|161_aa|-|639|1124	VFG038010(gi:384141331)_(ABZJ_00085)_IS4_family_transposase_ORF_1_[Capsule_(CVF775)]_[Acinetobacter_baumannii_MDR-ZJ06]	Immune evasion	Capsule
gene_171774|GeneMark.hmm|556_aa|+|1|1668	VFG014053(gi:146305446)_(pilJ)_methyl-accepting_chemotaxis_sensory_transducer_[Type_IV_pili_twitching_motility_related_proteins_(CVF519)]_[Pseudomonas_mendocina_ymp]	Adherence	Type IV pili;Type IV pili twitching motility related proteins
gene_176761|GeneMark.hmm|125_aa|+|2|379	VFG043090(gi:15802295)_(cheB)_chemotaxis-specific_methylesterase_[peritrichous_flagella_(AI140)]_[Escherichia_coli_O157:H7_str._EDL933]	Chemotaxis and motility;Invasion	Flagella
gene_177626|GeneMark.hmm|230_aa|+|150|839	VFG043096(gi:15802302)_(motA)_flagellar_motor_protein_MotA_[peritrichous_flagella_(AI140)]_[Escherichia_coli_O157:H7_str._EDL933]	Motility & enhance binding to erythrocytes;Chemotaxis and motility;Invasion;Motility;Motility and export apparatus;Adherence	Flagella
gene_179911|GeneMark.hmm|452_aa|+|196|1554	VFG001254(gb|NP_249795)_(fliI)_flagellum-specific_ATP_synthase_FliI_[Flagella_(VF0273)]_[Pseudomonas_aeruginosa_PAO1]	Motility & enhance binding to erythrocytes;Chemotaxis and motility;Invasion;Motility;Motility and export apparatus;Adherence;Secretion system	Flagella;Polar flagella;Flagella (cluster I)
gene_181552|GeneMark.hmm|163_aa|+|107|595	VFG037909(gi:384130046)_(ABK1_0086)_Polysaccharide_biosynthesis_protein_CapD_[Capsule_(CVF775)]_[Acinetobacter_baumannii_1656-2]	Immune evasion	Capsule
gene_185256|GeneMark.hmm|277_aa|-|49|882	VFG001265(gb|NP_250145)_(fleN)_flagellar_synthesis_regulator_FleN_[Flagella_(VF0273)]_[Pseudomonas_aeruginosa_PAO1]	Adherence	Flagella
gene_187678|GeneMark.hmm|264_aa|-|3|794	VFG012499(gi:91210147)_(iroN)_IroN_protein_[Salmochelin_siderophore_(CVF456)]_[Escherichia_coli_UTI89]	Iron uptake	Salmochelin siderophore;Salmochelin synthesis and transport
gene_1938|GeneMark.hmm|173_aa|-|2|520	VFG014503(gi:66046676)_(fliM)_flagellar_motor_switch_protein_[Flagella_(CVF521)]_[Pseudomonas_syringae_pv._syringae_B728a]	Motility & enhance binding to erythrocytes;Invasion;Motility;Motility and export apparatus;Adherence;Secretion system	Flagella;Polar flagella;Flagella (cluster I)
gene_194754|GeneMark.hmm|123_aa|-|450|821	VFG038701(gi:330828817)_(cheY)_response_regulator_containing_CheY-like_receiver,_AAA-type_ATPase,_and_DNA-binding_domains_[Polar_flagella_(CVF786)]_[Aeromonas_veronii_B565]	Chemotaxis and motility;Regulation;Invasion;Adherence	Flagella;CheA/CheY;Polar flagella
gene_194815|GeneMark.hmm|377_aa|+|858|1991	VFG016400(gi:42784439)_(BCE_5394)_aminotransferase_family_protein_[Polysaccharide_capsule_(CVF567)]_[Bacillus_cereus_ATCC_10987]	Host immune evasion	Polysaccharide capsule
gene_20384|GeneMark.hmm|300_aa|-|1878|2780	VFG037819(gi:384133539)_(lpxC)_lpxC_[LPS_(CVF774)]_[Acinetobacter_baumannii_1656-2]	Endotoxin;Immune evasion	LOS;LPS
gene_26452|GeneMark.hmm|293_aa|-|420|1301	VFG038117(gi:384130060)_(ABK1_0100)_galU_[Capsule_(CVF775)]_[Acinetobacter_baumannii_1656-2]	Immune evasion	Capsule
gene_26920|GeneMark.hmm|196_aa|+|341|931	VFG037928(gi:126640167)_(A1S_0054)_WbbJ_protein_[Capsule_(CVF775)]_[Acinetobacter_baumannii_ATCC_17978]	Immune evasion	Capsule
gene_28296|GeneMark.hmm|182_aa|-|2|547	VFG035147(gi:157156380)_(EcE24377A_3126)_DotU_family_type_IV/VI_secretion_system_protein_[SCI-I_T6SS_(CVF734)]_[Escherichia_coli_E24377A]	Type VI secretion system	SCI-I T6SS
gene_28547|GeneMark.hmm|193_aa|+|134|715	VFG014917(gi:146306499)_(algU)_RNA_polymerase,_sigma-24_subunit,_ECF_subfamily_[Alginate_regulation_(CVF523)]_[Pseudomonas_mendocina_ymp]	Antiphagocytosis	Alginate regulation
gene_29980|GeneMark.hmm|376_aa|+|2|1132	VFG037783(gi:469820583)_(lpsB)_glycosyltransferase_[LPS_(CVF774)]_[Acinetobacter_baumannii_D1279779]	Immune evasion	LPS
gene_31014|GeneMark.hmm|341_aa|-|1327|2352	VFG037910(gi:213155464)_(AB57_0095)_VI_polysaccharide_biosynthesis_protein_VipB/tviC_[Capsule_(CVF775)]_[Acinetobacter_baumannii_AB0057]	Immune evasion	Capsule
gene_33022|GeneMark.hmm|431_aa|+|28|1323	VFG017665(gi:507423047)_(icl)_isocitrate_lyase_[Isocitrate_lyase_(CVF302)]_[Mycobacterium_abscessus_subsp._bolletii_50594]	Lipid and fatty acid metabolism	Isocitrate lyase
gene_41184|GeneMark.hmm|216_aa|+|3|650	VFG033929(gi:386598812)_(iroC)_ABC_transporter_ATP-binding_protein_[Salmochelin_siderophore_(CVF456)]_[Escherichia_coli_O18:K1:H7_str._IHE3034]	Iron uptake	Salmochelin siderophore;Salmochelin synthesis and transport
gene_41478|GeneMark.hmm|199_aa|+|3|599	VFG014131(gi:152987913)_(PSPA7_1982)_UDP-N-acetylglucosamine_2-epimerase_[LPS_O-antigen_(P._aeruginosa)_(CVF520)]_[Pseudomonas_aeruginosa_PA7]	Adherence	LPS O-antigen (P. aeruginosa)
gene_44988|GeneMark.hmm|206_aa|+|2|622	VFG014696(gi:116053103)_(motA)_chemotaxis_protein_MotA_[Flagella_(CVF521)]_[Pseudomonas_aeruginosa_UCBPP-PA14]	Motility & enhance binding to erythrocytes;Chemotaxis and motility;Invasion;Motility;Motility and export apparatus;Adherence	Flagella
gene_46461|GeneMark.hmm|125_aa|-|179|556	VFG014028(gi:146284264)_(pilH)_type_IV_pilus_response_regulator_PilH_[Type_IV_pili_twitching_motility_related_proteins_(CVF519)]_[Pseudomonas_stutzeri_A1501]	Adherence	Type IV pili;Type IV pili twitching motility related proteins
gene_49915|GeneMark.hmm|390_aa|+|2488|3660	VFG037804(gi:384132116)_(lpxB)_lpxB_[LPS_(CVF774)]_[Acinetobacter_baumannii_1656-2]	Endotoxin;Immune evasion	LOS;LPS
gene_51912|GeneMark.hmm|116_aa|-|1|348	VFG012908(gi:82545407)_(gspJ)_putative_type_II_secretion_protein_[T2SS_(Type_II_secretion_system)_(CVF466)]_[Shigella_boydii_Sb227]	Secretion system	T2SS (Type II secretion system)
gene_56733|GeneMark.hmm|70_aa|-|1608|1820	VFG012520(gi:88770303)_(iucD)_IucD_[Aerobactin_siderophore_(CVF457)]_[Escherichia_coli_APEC_O1]	Iron uptake	Aerobactin siderophore;Aerobactin synthesis
gene_58174|GeneMark.hmm|192_aa|+|473|1051	VFG014915(gi:70728827)_(algU)_RNA_polymerase_sigma-70_factor_[Alginate_regulation_(CVF523)]_[Pseudomonas_fluorescens_Pf-5]	Antiphagocytosis	Alginate regulation
gene_65531|GeneMark.hmm|230_aa|-|1|690	VFG013744(gi:25027242)_(fagA)_putative_iron_transport_membrane_protein_[ABC_transporter_(CVF516)]_[Corynebacterium_efficiens_YS-314]	Iron uptake	ABC transporter
gene_65884|GeneMark.hmm|159_aa|+|2|481	VFG014422(gi:152987829)_(fliG)_flagellar_motor_switch_protein_FliG_[Flagella_(CVF521)]_[Pseudomonas_aeruginosa_PA7]	Motility & enhance binding to erythrocytes;Chemotaxis and motility;Invasion;Motility;Motility and export apparatus;Adherence;Secretion system	Flagella;Lateral flagella;Polar flagella;Flagella (cluster I)
gene_66597|GeneMark.hmm|207_aa|-|978|1601	VFG038173(gi:384133101)_(ompA)_Outer_membrane_protein_omp38_precursor_[Outer_membrane_protein_(CVF776)]_[Acinetobacter_baumannii_1656-2]	Adherence & invasion;Stress adaptation;Invasion;Adherence	rOmpA/Sca0;Pore-forming protein;OmpA;Outer membrane protein
gene_82537|GeneMark.hmm|87_aa|+|2|265	VFG038893(gi:145300766)_(aerA/act)_aerolysin_[aerolysin_(TX453)]_[Aeromonas_salmonicida_subsp._salmonicida_A449]	Toxin	Aerolysin AerA/Cytotoxic enterotoxin Act
gene_84622|GeneMark.hmm|337_aa|-|1517|2530	VFG018652(gi:157151535)_(plr/gapA)_glyceraldehyde-3-phosphate_dehydrogenase,_type_I_[Streptococcal_plasmin_receptor/GAPDH_(CVF123)]_[Streptococcus_gordonii_str._Challis_substr._CH1]	Adhesin	Streptococcal plasmin receptor/GAPDH
gene_86811|GeneMark.hmm|311_aa|+|3165|4100	VFG037768(gi:469820584)_(lpxL)_lipid_A_biosynthesis_lauroyl_acyltransferase_[LPS_(CVF774)]_[Acinetobacter_baumannii_D1279779]	Immune evasion	LPS
gene_87898|GeneMark.hmm|178_aa|-|3|536	VFG037905(gi:384141324)_(ABZJ_00078)_putative_nucleoside-diphosphate_sugar_epimerase_[Capsule_(CVF775)]_[Acinetobacter_baumannii_MDR-ZJ06]	Immune evasion	Capsule
gene_88991|GeneMark.hmm|427_aa|+|212|1495	VFG005546(gi:76788439)_(tig/ropA)_trigger_factor_[Trigger_factor_(CVF149)]_[Streptococcus_agalactiae_A909]	Protease	Trigger factor
gene_89206|GeneMark.hmm|278_aa|+|54|887	VFG037913(gi:126640166)_(A1S_0053)_MviM_protein_[Capsule_(CVF775)]_[Acinetobacter_baumannii_ATCC_17978]	Immune evasion	Capsule
gene_89621|GeneMark.hmm|214_aa|+|1|642	VFG014420(gi:146282929)_(fliF)_flagellar_M-ring_protein_[Flagella_(CVF521)]_[Pseudomonas_stutzeri_A1501]	Motility & enhance binding to erythrocytes;Chemotaxis and motility;Invasion;Motility;Motility and export apparatus;Adherence;Secretion system	Flagella;Lateral flagella;Polar flagella;Flagella (cluster I)
gene_91746|GeneMark.hmm|263_aa|-|1520|2311	VFG014224(gi:146307867)_(flgG)_flagellar_basal-body_rod_protein_FlgG_[Flagella_(CVF521)]_[Pseudomonas_mendocina_ymp]	Motility & enhance binding to erythrocytes;Chemotaxis and motility;Invasion;Motility and export apparatus;Adherence;Motility;Secretion system	Flagella;Polar flagella;Flagella (cluster I)
gene_96657|GeneMark.hmm|284_aa|+|28089|28943	VFG006089(gi:116628183)_(STER_1444)_dTDP-4-dehydrorhamnose_reductase_[Capsule_(CVF186)]_[Streptococcus_thermophilus_LMD-9]	Immune evasion	Capsule
gene_97272|GeneMark.hmm|283_aa|+|3|851	VFG014250(gi:146307865)_(flgI)_flagellar_P-ring_protein_[Flagella_(CVF521)]_[Pseudomonas_mendocina_ymp]	Motility & enhance binding to erythrocytes;Chemotaxis and motility;Invasion;Motility;Motility and export apparatus;Adherence;Secretion system	Flagella;Lateral flagella;Polar flagella;Flagella (cluster I)
gene_97870|GeneMark.hmm|202_aa|+|294|902	VFG037974(gi:169797732)_(ABAYE3808)_UDP-galactose_phosphate_transferase_(WeeH)_[Capsule_(CVF775)]_[Acinetobacter_baumannii_AYE]	Immune evasion	Capsule
gene_99600|GeneMark.hmm|305_aa|-|1648|2565	VFG005865(gi:24378821)_(SMU.322c)_glucose-1-phosphate_uridylyltransferase_[Capsule_(CVF186)]_[Streptococcus_mutans_UA159]	Immune evasion	Capsule
gene_99835|GeneMark.hmm|102_aa|-|1|306	VFG014406(gi:146307848)_(fliE)_flagellar_hook-basal_body_complex_subunit_FliE_[Flagella_(CVF521)]_[Pseudomonas_mendocina_ymp]	Motility & enhance binding to erythrocytes;Chemotaxis and motility;Invasion;Motility;Motility and export apparatus;Adherence;Secretion system	Flagella;Polar flagella;Flagella (cluster I)
gene_117310|GeneMark.hmm|197_aa|+|6643|7236	VFG000077(gb|NP_465991)_(clpP)_ATP-dependent_Clp_protease_proteolytic_subunit_[ClpP_(VF0074)]_[Listeria_monocytogenes_EGD-e]	Stress protein	-
gene_96660|GeneMark.hmm|268_aa|+|31142|31948	VFG006084(gi:55821453)_(rgpC)_polysaccharide_ABC_exporter_membrane-spanning_protein_[Capsule_(CVF186)]_[Streptococcus_thermophilus_LMG_18311]	Immune evasion	Capusle
gene_105103|GeneMark.hmm|542_aa|-|684|2312	VFG043550(gi:15607581)_(Rv0440)_chaperonin_GroEL_[GroEL(Hsp60)/Cpn60.2_(AI353)]_[Mycobacterium_tuberculosis_H37Rv]	Adherence	GroEL
gene_83154|GeneMark.hmm|149_aa|+|301|750	VFG005999(gi:55821117)_(eps2)_exopolysaccharide_biosynthesis_protein,_glycosyltransferase_[Capsule_(CVF186)]_[Streptococcus_thermophilus_LMG_18311]	Immune evasion	Capusle
gene_5378|GeneMark.hmm|260_aa|+|3|782	VFG006082(gi:55821452)_(rgpD)_polysaccharide_ABC_exporter_ATP-binding_protein_[Capsule_(CVF186)]_[Streptococcus_thermophilus_LMG_18311]	Immune evasion	Capusle
gene_85808|GeneMark.hmm|512_aa|+|2596|4131	VFG044066(gi:170650746)_(EcSMS35_B0007)_colicin-E1_protein_[colicin_E1_(TX381)]_[Escherichia_coli_SMS-3-5]	Toxins	Colicin
gene_70867|GeneMark.hmm|195_aa|+|2|589	VFG042734(gi:15595849)_(vfr)_cAMP-regulatory_protein_[type_IV_pili_(AI097)]_[Pseudomonas_aeruginosa_PAO1]	Adherence	Type IV pili
gene_82991|GeneMark.hmm|302_aa|+|5881|6789	VFG006042(gi:76788234)_(cpsY)_transcriptional_regulator_CpsY_[Capsule_(CVF186)]_[Streptococcus_agalactiae_A909]	Immune evasion	Capusle
gene_71472|GeneMark.hmm|291_aa|-|1|873	VFG005365(gi:22537432)_(ssp-5)_agglutinin_receptor_[Agglutinin_receptor_(CVF126)]_[Streptococcus_agalactiae_2603V/R]	Adhesin	Agglutinin receptor
gene_50093|GeneMark.hmm|143_aa|-|1|429	VFG044255(gi:151220273)_(sbnB)_ornithine_cyclodeaminase_[staphyloferrin_B_(IA027)]_[Staphylococcus_aureus_subsp._aureus_str._Newman]	Iron and heme acquisition	Staphyloferrin siderophore
gene_119274|GeneMark.hmm|178_aa|+|1|537	VFG006004(gi:116517147)_(cps2P)_UDP-galactopyranose_mutase_[Capsule_(CVF186)]_[Streptococcus_pneumoniae_D39]	Immune evasion	Capusle
