# Supplementary material for: Deciphering Resistome and Virulome Diversity in a Porcine Slaughterhouse and Pork Products Through Its Production Chain
Source: Front Microbiol. 2018 Sep 12;9:2099. doi: 10.3389/fmicb.2018.02099 (PMC6144875; doi:10.3389/fmicb.2018.02099)
Supplement: Supplementary file 2 [file Data_Sheet_2.zip › Supplementary Material S2/FA-VF.xls]

## Sheet: VF
Gene	Hit	General	Specific
gene_20881|GeneMark.hmm|144_aa|+|641|1075	VFG038025(gi:384141332)_(ABZJ_00086)_IS4_family_transposase_ORF_2_[Capsule_(CVF775)]_[Acinetobacter_baumannii_MDR-ZJ06]	Immune evasion	Capsule
gene_12891|GeneMark.hmm|215_aa|+|3|647	VFG043084(gi:15801200)_(flgL)_flagellar_hook-associated_protein_FlgL_[peritrichous_flagella_(AI140)]_[Escherichia_coli_O157:H7_str._EDL933]	Motility & enhance binding to erythrocytes;Chemotaxis and motility;Invasion;Motility;Adherence;Secretion system	Flagella;Polar flagella;Flagella (cluster I)
gene_88458|GeneMark.hmm|94_aa|+|242|523	VFG012543(gi:26248275)_(ybtA)_Putataive_AraC_type_regulator_[yersiniabactin_(IA006)]_[Escherichia_coli_CFT073]	Iron uptake	Yersiniabactin siderophore;Yersiniabactin
gene_69308|GeneMark.hmm|173_aa|-|1|519	VFG035991(gi:15829678)_(ehaB)_flagellin_structural_protein_[EhaB,_AIDA-I_type_(CVF744)]_[Escherichia_coli_O157:H7_str._Sakai]	Autotransporter	EhaB, AIDA-I type
gene_20880|GeneMark.hmm|183_aa|+|3|554	VFG038010(gi:384141331)_(ABZJ_00085)_IS4_family_transposase_ORF_1_[Capsule_(CVF775)]_[Acinetobacter_baumannii_MDR-ZJ06]	Immune evasion	Capsule
gene_40837|GeneMark.hmm|152_aa|+|179|634	VFG016493(gi:71894677)_(tuf)_Elongation_factor_Tu_[EF-Tu_(CVF587)]_[Mycoplasma_synoviae_53]	Other adhesion-related proteins	EF-Tu
gene_68477|GeneMark.hmm|172_aa|+|1|516	VFG046022_(hofC/hcpA)_assembly_protein_HofC_in_type_IV_pilin_biogenesis,_transmembrane_protein_[Hemorrhagic_E.coli_pilus_(HCP)_(CVF825)]_[Escherichia_coli_O103:H2_str._12009]	Adherence	Type IV pili biosynthesis
gene_36479|GeneMark.hmm|219_aa|-|3|659	VFG044140(gi:218927856)_(hasF)_outer_membrane_channel_protein_[HasA-type_hemophore-mediated_heme_uptake_system_(IA044)]_[Yersinia_pestis_CO92]	Iron and heme acquisition	Heme uptake
