# Supplementary material for: Deciphering Resistome and Virulome Diversity in a Porcine Slaughterhouse and Pork Products Through Its Production Chain
Source: Front Microbiol. 2018 Sep 12;9:2099. doi: 10.3389/fmicb.2018.02099 (PMC6144875; doi:10.3389/fmicb.2018.02099)
Supplement: Supplementary file 2 [file Data_Sheet_2.zip › Supplementary Material S2/FS-VF.xls]

## Sheet: VF
Gene	Hit	General	Specific
gene_92401|GeneMark.hmm|345_aa|+|838|1875	VFG042945(gi:28199039)_(pilT)_twitching_motility_protein_[type_IV_pili_(AI118)]_[Xylella_fastidiosa_Temecula1]	Adhesin;Adherence	Type IV pili;Type IV pili biosynthesis
gene_18369|GeneMark.hmm|479_aa|-|161|1600	VFG037030(gi:121634089)_(katA)_catalase_[Catalase_(CVF760)]_[Neisseria_meningitidis_FAM18]	Stress protein	Catalase
gene_125975|GeneMark.hmm|152_aa|+|1|459	VFG014640(gi:146307827)_(fliA)_RNA_polymerase,_sigma_28_subunit,_FliA/WhiG_[Flagella_(CVF521)]_[Pseudomonas_mendocina_ymp]	Chemotaxis and motility;Invasion;Motility;Motility and export apparatus;Adherence;Secretion system	Flagella;Polar flagella;Flagella (cluster I)
gene_115906|GeneMark.hmm|131_aa|-|828|1223	VFG042942(gi:77747668)_(pilG)_pilus_protein_[type_IV_pili_(AI118)]_[Xylella_fastidiosa_Temecula1]	Adherence	Type IV pili;Type IV pili twitching motility related proteins
gene_43134|GeneMark.hmm|206_aa|+|115|735	VFG038103(gi:384130059)_(ABK1_0099)_WeeH_[Capsule_(CVF775)]_[Acinetobacter_baumannii_1656-2]	Immune evasion	Capsule
gene_53208|GeneMark.hmm|341_aa|+|299|1324	VFG038182(gi:469822961)_(ompA)_outer_membrane_protein_A_precursor_[Outer_membrane_protein_(CVF776)]_[Acinetobacter_baumannii_D1279779]	Adherence & invasion;Stress adaptation;Invasion;Adherence	rOmpA/Sca0;Pore-forming protein;OmpA;Outer membrane protein
gene_37648|GeneMark.hmm|250_aa|-|777|1529	VFG038048(gi:126640175)_(A1S_0062)_UTP-glucose-1-phosphate_uridylyltransferase_[Capsule_(CVF775)]_[Acinetobacter_baumannii_ATCC_17978]	Immune evasion	Capsule
gene_44629|GeneMark.hmm|262_aa|+|2001|2789	VFG037789(gi:384132512)_(lpxA)_lpxA_[LPS_(CVF774)]_[Acinetobacter_baumannii_1656-2]	Endotoxin;Immune evasion	LOS;LPS
gene_70656|GeneMark.hmm|550_aa|+|3|1652	VFG041066(gi:159186125)_(clpV)_ATP-dependent_Clp_protease,_ATP-binding_subunit_[Imp_(SS195)]_[Agrobacterium_tumefaciens_str._C58]	Secretion system	T6SS-1
gene_14316|GeneMark.hmm|266_aa|+|5618|6415	VFG037819(gi:384133539)_(lpxC)_lpxC_[LPS_(CVF774)]_[Acinetobacter_baumannii_1656-2]	Endotoxin;Immune evasion	LOS;LPS
gene_84197|GeneMark.hmm|326_aa|+|1|978	VFG037911(gi:215485081)_(ABBFA_003450)_epimerase/dehydratase_WbiI_[Capsule_(CVF775)]_[Acinetobacter_baumannii_AB307-0294]	Immune evasion	Capsule
gene_93376|GeneMark.hmm|389_aa|-|648|1817	VFG037926(gi:215485082)_(ABBFA_003451)_spore_coat_polysaccharide_biosynthesis_protein_spsC_[Capsule_(CVF775)]_[Acinetobacter_baumannii_AB307-0294]	Immune evasion	Capsule
gene_8450|GeneMark.hmm|186_aa|-|3|560	VFG038159(gi:384141342)_(ABZJ_00096)_UDP-glucose_4-epimerase_[Capsule_(CVF775)]_[Acinetobacter_baumannii_MDR-ZJ06]	Immune evasion	Capsule
gene_72797|GeneMark.hmm|156_aa|-|765|1235	VFG038220(gi:126640806)_(bfmR)_NarL_family_two-component_response_regulator_[Two-component_system_(CVF778)]_[Acinetobacter_baumannii_ATCC_17978]	Regulation	Two-component system
gene_61303|GeneMark.hmm|345_aa|-|8138|9175	VFG013907(gi:146309163)_(pilT)_twitching_motility_protein_[Type_IV_pili_biosynthesis_(CVF518)]_[Pseudomonas_mendocina_ymp]	Adhesin;Adherence	Type IV pili;Type IV pili biosynthesis
gene_10286|GeneMark.hmm|153_aa|+|3|464	VFG038092(gi:126640178)_(A1S_0065)_UDP-glucose_4-epimerase_[Capsule_(CVF775)]_[Acinetobacter_baumannii_ATCC_17978]	Immune evasion	Capsule
gene_65957|GeneMark.hmm|142_aa|-|3883|4311	VFG037870(gi:523521475)_(BJAB07104_00088)_Protein-tyrosine-phosphatase_[Capsule_(CVF775)]_[Acinetobacter_baumannii_BJAB07104]	Immune evasion	Capsule
gene_89429|GeneMark.hmm|282_aa|+|717|1565	VFG011414(gb|NP_539767)_(kdsA)_2-dehydro-3-deoxyphosphooctonate_aldolase_[LPS_(CVF383)]_[Brucella_melitensis_bv._1_str._16M]	Endotoxin;Immune evasion	LOS;LPS
gene_81362|GeneMark.hmm|161_aa|-|123|608	VFG038010(gi:384141331)_(ABZJ_00085)_IS4_family_transposase_ORF_1_[Capsule_(CVF775)]_[Acinetobacter_baumannii_MDR-ZJ06]	Immune evasion	Capsule
gene_123576|GeneMark.hmm|94_aa|-|6154|6438	VFG011430(gb|NP_540392)_(acpXL)_acyl_carrier_protein_[LPS_(CVF383)]_[Brucella_melitensis_bv._1_str._16M]	Immune evasion	LPS
gene_41718|GeneMark.hmm|248_aa|+|2757|3503	VFG011626(gi:17988319)_(bvrR)_Transcriptional_regulatory_protein_BvrR_[BvrR-BvrS_(VF0368)]_[Brucella_melitensis_bv._1_str._16M]	Regulation	BvrRS
gene_1824|GeneMark.hmm|106_aa|+|176|496	VFG011429(gb|NP_540028)_(acpXL)_acyl_carrier_protein_[LPS_(CVF383)]_[Brucella_melitensis_bv._1_str._16M]	Immune evasion	LPS
gene_36561|GeneMark.hmm|182_aa|+|2|550	VFG037768(gi:469820584)_(lpxL)_lipid_A_biosynthesis_lauroyl_acyltransferase_[LPS_(CVF774)]_[Acinetobacter_baumannii_D1279779]	Immune evasion	LPS
gene_125555|GeneMark.hmm|341_aa|-|3707|4732	VFG038238(gi:523529861)_(bfmS)_Signal_transduction_histidine_kinase_[Two-component_system_(CVF778)]_[Acinetobacter_baumannii_BJAB0715]	Regulation	Two-component system
gene_42087|GeneMark.hmm|154_aa|-|3|464	VFG037974(gi:169797732)_(ABAYE3808)_UDP-galactose_phosphate_transferase_(WeeH)_[Capsule_(CVF775)]_[Acinetobacter_baumannii_AYE]	Immune evasion	Capsule
gene_10287|GeneMark.hmm|405_aa|-|537|1754	VFG038172(gi:523529236)_(BJAB0715_00115)_Phosphomannomutase_[Capsule_(CVF775)]_[Acinetobacter_baumannii_BJAB0715]	Immune evasion	Capsule
gene_45507|GeneMark.hmm|165_aa|-|19|516	VFG038025(gi:384141332)_(ABZJ_00086)_IS4_family_transposase_ORF_2_[Capsule_(CVF775)]_[Acinetobacter_baumannii_MDR-ZJ06]	Immune evasion	Capsule
gene_3587|GeneMark.hmm|358_aa|-|2|1075	VFG037895(gi:213155463)_(AB57_0094)_VI_polysaccharide_biosynthesis_protein_VipA/tviB_[Capsule_(CVF775)]_[Acinetobacter_baumannii_AB0057]	Immune evasion	Capsule
gene_47885|GeneMark.hmm|429_aa|-|1|1287	VFG041059(gi:15890646)_(impG)_hypothetical_protein_[Imp_(SS195)]_[Agrobacterium_tumefaciens_str._C58]	Type VI secretion system	Imp Operon
gene_76836|GeneMark.hmm|169_aa|-|267|776	VFG041060(gi:159186122)_(impF)_hypothetical_protein_[Imp_(SS195)]_[Agrobacterium_tumefaciens_str._C58]	Type VI secretion system	Imp Operon
gene_50438|GeneMark.hmm|88_aa|-|1117|1383	VFG041067(gi:15890638)_(impP)_hypothetical_protein_[Imp_(SS195)]_[Agrobacterium_tumefaciens_str._C58]	Type VI secretion system	Imp Operon
gene_52910|GeneMark.hmm|399_aa|-|1|1197	VFG041056(gi:15890649)_(impJ)_hypothetical_protein_[Imp_(SS195)]_[Agrobacterium_tumefaciens_str._C58]	Type VI secretion system	Imp Operon
gene_80413|GeneMark.hmm|503_aa|+|187|1698	VFG041055(gi:159186121)_(impK)_OmpA-like_porin_[Imp_(SS195)]_[Agrobacterium_tumefaciens_str._C58]	Type VI secretion system	Imp Operon
gene_86496|GeneMark.hmm|291_aa|+|3|878	VFG043535(gi:23500399)_(BRA0655)_glycerol-3-phosphate_ABC_transporter_periplasmic_glycerol-3-phosphate-binding_protein_[BRA0655_(AI310)]_[Brucella_suis_1330]	-	-
gene_88650|GeneMark.hmm|493_aa|-|460|1941	VFG041063(gi:15890642)_(impC)_hypothetical_protein_[Imp_(SS195)]_[Agrobacterium_tumefaciens_str._C58]	Type VI secretion system	Imp Operon
gene_76838|GeneMark.hmm|348_aa|-|1590|2636	VFG041062(gi:159186123)_(impD)_hypothetical_protein_[Imp_(SS195)]_[Agrobacterium_tumefaciens_str._C58]	Type VI secretion system	Imp Operon
gene_40442|GeneMark.hmm|965_aa|-|3|2897	VFG041054(gi:15890651)_(impL)_IcmF_family_protein_[Imp_(SS195)]_[Agrobacterium_tumefaciens_str._C58]	Type VI secretion system	Imp Operon
gene_62580|GeneMark.hmm|539_aa|+|4260|5879	VFG043550(gi:15607581)_(Rv0440)_chaperonin_GroEL_[GroEL(Hsp60)/Cpn60.2_(AI353)]_[Mycobacterium_tuberculosis_H37Rv]	Adherence	GroEL
gene_88651|GeneMark.hmm|169_aa|-|2035|2544	VFG041064(gi:159186124)_(impB)_hypothetical_protein_[Imp_(SS195)]_[Agrobacterium_tumefaciens_str._C58]	Type VI secretion system	Imp Operon
