# Supplementary material for: Deciphering Resistome and Virulome Diversity in a Porcine Slaughterhouse and Pork Products Through Its Production Chain
Source: Front Microbiol. 2018 Sep 12;9:2099. doi: 10.3389/fmicb.2018.02099 (PMC6144875; doi:10.3389/fmicb.2018.02099)
Supplement: Supplementary file 2 [file Data_Sheet_2.zip › Supplementary Material S2/MA-VF.xls]

## Sheet: VF
Gene	Hit	General	Specific
gene_198273|GeneMark.hmm|432_aa|+|2429|3727	VFG005579(gi:116516768)_(eno)_phosphopyruvate_hydratase_[Streptococcal_enolase_(CVF153)]_[Streptococcus_pneumoniae_D39]	Exoenzyme	Streptococcal enolase
gene_247340|GeneMark.hmm|427_aa|-|2643|3926	VFG005546(gi:76788439)_(tig/ropA)_trigger_factor_[Trigger_factor_(CVF149)]_[Streptococcus_agalactiae_A909]	Protease	Trigger factor
gene_194878|GeneMark.hmm|165_aa|-|156|653	VFG005940(gi:116627841)_(STER_1064)_Glycosyltransferase,_family_28_[Capsule_(CVF186)]_[Streptococcus_thermophilus_LMD-9]	Immune evasion	Capsule
gene_132264|GeneMark.hmm|229_aa|-|3|689	VFG042592(gi:46487741)_(stgC)_StgC_[Stg_fimbriae_(AI047)]_[Escherichia_coli_O78:K80:H9_chi7122]	Fimbrial adherence determinants	Stg
gene_105124|GeneMark.hmm|337_aa|+|9461|10474	VFG018652(gi:157151535)_(plr/gapA)_glyceraldehyde-3-phosphate_dehydrogenase,_type_I_[Streptococcal_plasmin_receptor/GAPDH_(CVF123)]_[Streptococcus_gordonii_str._Challis_substr._CH1]	Adhesin	Streptococcal plasmin receptor/GAPDH
gene_304091|GeneMark.hmm|97_aa|+|237|527	VFG043402(gb|YP_002344511)_(cheY)_chemotaxis_regulatory_protein_[Pse5Ac7Ac,_Pse5Ac7Am,_Pse8OAc,_Pse5Am7AcGlnAc_(AI151)]_[Campylobacter_jejuni_subsp._jejuni_NCTC_11168]	Chemotaxis and motility;Regulation;Invasion;Adherence	Flagella;CheA/CheY;Polar flagella
gene_311177|GeneMark.hmm|197_aa|+|5574|6167	VFG006032(gi:116627989)_(STER_1223)_dTDP-4-dehydrorhamnose_3,5-epimerase_or_related_enzyme_[Capsule_(CVF186)]_[Streptococcus_thermophilus_LMD-9]	Immune evasion	Capsule
gene_72885|GeneMark.hmm|110_aa|-|545|877	VFG038701(gi:330828817)_(cheY)_response_regulator_containing_CheY-like_receiver,_AAA-type_ATPase,_and_DNA-binding_domains_[Polar_flagella_(CVF786)]_[Aeromonas_veronii_B565]	Chemotaxis and motility;Regulation;Invasion;Adherence	Flagella;CheA/CheY;Polar flagella
gene_193149|GeneMark.hmm|284_aa|-|3487|4341	VFG006089(gi:116628183)_(STER_1444)_dTDP-4-dehydrorhamnose_reductase_[Capsule_(CVF186)]_[Streptococcus_thermophilus_LMD-9]	Immune evasion	Capsule
gene_311176|GeneMark.hmm|289_aa|+|4705|5574	VFG005898(gi:125718225)_(rmlA)_Glucose-1-phosphate_thymidylytransferase,_putative_[Capsule_(CVF186)]_[Streptococcus_sanguinis_SK36]	Antiphagocytosis;Cell surface components	Capsular polysaccharide;GPL locus
gene_298719|GeneMark.hmm|148_aa|-|73|519	VFG043052(gi:16765298)_(fliD)_flagellar_capping_protein_[peritrichous_flagella_(AI139)]_[Salmonella_enterica_subsp._enterica_serovar_Typhimurium_str._LT2]	Chemotaxis and motility;Invasion;Motility;Motility and export apparatus;Adherence;Secretion system	Flagella;Flagella (cluster I)
gene_104181|GeneMark.hmm|305_aa|+|4228|5145	VFG005865(gi:24378821)_(SMU.322c)_glucose-1-phosphate_uridylyltransferase_[Capsule_(CVF186)]_[Streptococcus_mutans_UA159]	Immune evasion	Capsule
gene_311178|GeneMark.hmm|348_aa|+|6301|7347	VFG006022(gi:116627988)_(STER_1222)_dTDP-D-glucose_4,6-dehydratase_[Capsule_(CVF186)]_[Streptococcus_thermophilus_LMD-9]	Immune evasion	Capsule
gene_141951|GeneMark.hmm|540_aa|+|365|1987	VFG019134(gi:187932712)_(groEL)_chaperonin_GroL_[GroEL_(CVF403)]_[Clostridium_botulinum_B_str._Eklund_17B]	Adherence	GroEL
gene_194879|GeneMark.hmm|181_aa|-|665|1210	VFG005952(gi:116627842)_(STER_1065)_UDP-N-acetylglucosamine:LPS_N-acetylglucosamine_transferase_[Capsule_(CVF186)]_[Streptococcus_thermophilus_LMD-9]	Immune evasion	Capsule
gene_317181|GeneMark.hmm|149_aa|+|112|561	VFG005999(gi:55821117)_(eps2)_exopolysaccharide_biosynthesis_protein,_glycosyltransferase_[Capsule_(CVF186)]_[Streptococcus_thermophilus_LMG_18311]	Immune evasion	Capusle
gene_193146|GeneMark.hmm|268_aa|-|482|1288	VFG006084(gi:55821453)_(rgpC)_polysaccharide_ABC_exporter_membrane-spanning_protein_[Capsule_(CVF186)]_[Streptococcus_thermophilus_LMG_18311]	Immune evasion	Capusle
gene_277389|GeneMark.hmm|188_aa|+|2|565	VFG044066(gi:170650746)_(EcSMS35_B0007)_colicin-E1_protein_[colicin_E1_(TX381)]_[Escherichia_coli_SMS-3-5]	Toxins	Colicin
gene_157077|GeneMark.hmm|198_aa|-|2575|3171	VFG000077(gb|NP_465991)_(clpP)_ATP-dependent_Clp_protease_proteolytic_subunit_[ClpP_(VF0074)]_[Listeria_monocytogenes_EGD-e]	Stress protein	-
gene_176008|GeneMark.hmm|302_aa|+|269|1177	VFG006042(gi:76788234)_(cpsY)_transcriptional_regulator_CpsY_[Capsule_(CVF186)]_[Streptococcus_agalactiae_A909]	Immune evasion	Capusle
gene_317182|GeneMark.hmm|161_aa|+|561|1046	VFG005987(gi:55821116)_(eps3)_exopolysaccharide_biosynthesis_protein,_glycosyltransferase_[Capsule_(CVF186)]_[Streptococcus_thermophilus_LMG_18311]	Immune evasion	Capusle
gene_297654|GeneMark.hmm|172_aa|+|95|610	VFG005867(gi:55821104)_(eps15)_exopolysaccharide_biosynthesis_protein,_glycosyl_transferase_[Capsule_(CVF186)]_[Streptococcus_thermophilus_LMG_18311]	Immune evasion	Capusle
