# Supplementary material for: Deciphering Resistome and Virulome Diversity in a Porcine Slaughterhouse and Pork Products Through Its Production Chain
Source: Front Microbiol. 2018 Sep 12;9:2099. doi: 10.3389/fmicb.2018.02099 (PMC6144875; doi:10.3389/fmicb.2018.02099)
Supplement: Supplementary file 2 [file Data_Sheet_2.zip › Supplementary Material S2/MGR1-VF.xlsx]

## Sheet: VF
Gene		General	Specific
gene_15961|GeneMark.hmm|161_aa|-|269|754	VFG038010(gi:384141331)_(ABZJ_00085)_IS4_family_transposase_ORF_1_[Capsule_(CVF775)]_[Acinetobacter_baumannii_MDR-ZJ06]	Immune evasion	Capsule
gene_15960|GeneMark.hmm|60_aa|-|3|182	VFG038025(gi:384141332)_(ABZJ_00086)_IS4_family_transposase_ORF_2_[Capsule_(CVF775)]_[Acinetobacter_baumannii_MDR-ZJ06]	Immune evasion	Capsule
