# Supplementary material for: Deciphering Resistome and Virulome Diversity in a Porcine Slaughterhouse and Pork Products Through Its Production Chain
Source: Front Microbiol. 2018 Sep 12;9:2099. doi: 10.3389/fmicb.2018.02099 (PMC6144875; doi:10.3389/fmicb.2018.02099)
Supplement: Supplementary file 2 [file Data_Sheet_2.zip › Supplementary Material S2/MGR2-VF.xls]

## Sheet: VF
Gene	Hit	General	Specific
gene_68707|GeneMark.hmm|161_aa|-|630|1115	VFG038010(gi:384141331)_(ABZJ_00085)_IS4_family_transposase_ORF_1_[Capsule_(CVF775)]_[Acinetobacter_baumannii_MDR-ZJ06]	Immune evasion	Capsule
gene_99766|GeneMark.hmm|238_aa|+|888|1604	VFG038216(gi:384130704)_(bfmR)_putative_response_regulator_(activator)_in_two-component_regulatory_system_(OmpR_family)_[Two-component_system_(CVF778)]_[Acinetobacter_baumannii_1656-2]	Regulation	Two-component system
gene_120685|GeneMark.hmm|113_aa|+|428|766	VFG001225(gb|NP_249099)_(pilG)_twitching_motility_protein_PilG_[Type_IV_pili_(VF0082)]_[Pseudomonas_aeruginosa_PAO1]	Adherence	Type IV pili;Type IV pili twitching motility related proteins
gene_68706|GeneMark.hmm|144_aa|-|109|543	VFG038025(gi:384141332)_(ABZJ_00086)_IS4_family_transposase_ORF_2_[Capsule_(CVF775)]_[Acinetobacter_baumannii_MDR-ZJ06]	Immune evasion	Capsule
gene_119975|GeneMark.hmm|198_aa|+|1|594	VFG000079(gb|NP_463763)_(clpC)_endopeptidase_Clp_ATP-binding_chain_C_[ClpC_(VF0072)]_[Listeria_monocytogenes_EGD-e]	-	-
