# Supplementary material for: Deciphering Resistome and Virulome Diversity in a Porcine Slaughterhouse and Pork Products Through Its Production Chain
Source: Front Microbiol. 2018 Sep 12;9:2099. doi: 10.3389/fmicb.2018.02099 (PMC6144875; doi:10.3389/fmicb.2018.02099)
Supplement: Supplementary file 2 [file Data_Sheet_2.zip › Supplementary Material S2/MS-VF.xls]

## Sheet: VF
Gene	Hit	General	Specific
gene_139512|GeneMark.hmm|167_aa|+|355|855	VFG022581(gi:169631173)_(icl)_isocitrate_lyase_(AceA)_[Isocitrate_lyase_(CVF302)]_[Mycobacterium_abscessus_ATCC_19977]	Lipid and fatty acid metabolism	Isocitrate lyase
gene_199495|GeneMark.hmm|348_aa|+|6394|7440	VFG006022(gi:116627988)_(STER_1222)_dTDP-D-glucose_4,6-dehydratase_[Capsule_(CVF186)]_[Streptococcus_thermophilus_LMD-9]	Immune evasion	Capsule
gene_199493|GeneMark.hmm|289_aa|+|4798|5667	VFG005898(gi:125718225)_(rmlA)_Glucose-1-phosphate_thymidylytransferase,_putative_[Capsule_(CVF186)]_[Streptococcus_sanguinis_SK36]	Antiphagocytosis;Cell surface components	Capsular polysaccharide;GPL locus
gene_35597|GeneMark.hmm|209_aa|-|1|627	VFG011969(gi:118475075)_(flgI)_flagellar_P-ring_protein_FlgI_[Flagella_(CVF397)]_[Campylobacter_fetus_subsp._fetus_82-40]	Motility & enhance binding to erythrocytes;Chemotaxis and motility;Invasion;Motility;Motility and export apparatus;Adherence;Secretion system	Flagella;Lateral flagella;Polar flagella;Flagella (cluster I)
gene_120325|GeneMark.hmm|432_aa|+|2338|3636	VFG005579(gi:116516768)_(eno)_phosphopyruvate_hydratase_[Streptococcal_enolase_(CVF153)]_[Streptococcus_pneumoniae_D39]	Exoenzyme	Streptococcal enolase
gene_190341|GeneMark.hmm|540_aa|-|489|2111	VFG019134(gi:187932712)_(groEL)_chaperonin_GroL_[GroEL_(CVF403)]_[Clostridium_botulinum_B_str._Eklund_17B]	Adherence	GroEL
gene_42097|GeneMark.hmm|284_aa|-|1513|2367	VFG006089(gi:116628183)_(STER_1444)_dTDP-4-dehydrorhamnose_reductase_[Capsule_(CVF186)]_[Streptococcus_thermophilus_LMD-9]	Immune evasion	Capsule
gene_117752|GeneMark.hmm|305_aa|-|96|1013	VFG005865(gi:24378821)_(SMU.322c)_glucose-1-phosphate_uridylyltransferase_[Capsule_(CVF186)]_[Streptococcus_mutans_UA159]	Immune evasion	Capsule
gene_73567|GeneMark.hmm|337_aa|+|9461|10474	VFG018652(gi:157151535)_(plr/gapA)_glyceraldehyde-3-phosphate_dehydrogenase,_type_I_[Streptococcal_plasmin_receptor/GAPDH_(CVF123)]_[Streptococcus_gordonii_str._Challis_substr._CH1]	Adhesin	Streptococcal plasmin receptor/GAPDH
gene_177468|GeneMark.hmm|194_aa|-|60|644	VFG011861(gi:118474658)_(fliI)_flagellar_protein_export_ATPase_FliI_[Flagella_(CVF397)]_[Campylobacter_fetus_subsp._fetus_82-40]	Motility & enhance binding to erythrocytes;Chemotaxis and motility;Invasion;Motility;Motility and export apparatus;Adherence;Secretion system	Flagella;Polar flagella;Flagella (cluster I)
gene_199494|GeneMark.hmm|197_aa|+|5667|6260	VFG006032(gi:116627989)_(STER_1223)_dTDP-4-dehydrorhamnose_3,5-epimerase_or_related_enzyme_[Capsule_(CVF186)]_[Streptococcus_thermophilus_LMD-9]	Immune evasion	Capsule
gene_44636|GeneMark.hmm|154_aa|+|3|467	VFG011845(gi:118475490)_(fliM)_flagellar_motor_switch_protein_FliM_[Flagella_(CVF397)]_[Campylobacter_fetus_subsp._fetus_82-40]	Motility & enhance binding to erythrocytes;Invasion;Motility;Motility and export apparatus;Adherence;Secretion system	Flagella;Polar flagella;Flagella (cluster I)
gene_98705|GeneMark.hmm|166_aa|+|1698|2198	VFG005940(gi:116627841)_(STER_1064)_Glycosyltransferase,_family_28_[Capsule_(CVF186)]_[Streptococcus_thermophilus_LMD-9]	Immune evasion	Capsule
gene_156777|GeneMark.hmm|199_aa|-|3|599	VFG037029(gi:59802086)_(katA)_catalase_[Catalase_(CVF760)]_[Neisseria_gonorrhoeae_FA_1090]	Stress protein	Catalase
gene_96647|GeneMark.hmm|427_aa|+|212|1495	VFG005546(gi:76788439)_(tig/ropA)_trigger_factor_[Trigger_factor_(CVF149)]_[Streptococcus_agalactiae_A909]	Protease	Trigger factor
gene_126551|GeneMark.hmm|127_aa|-|830|1213	VFG038701(gi:330828817)_(cheY)_response_regulator_containing_CheY-like_receiver,_AAA-type_ATPase,_and_DNA-binding_domains_[Polar_flagella_(CVF786)]_[Aeromonas_veronii_B565]	Chemotaxis and motility;Regulation;Invasion;Adherence	Flagella;CheA/CheY;Polar flagella
gene_132555|GeneMark.hmm|103_aa|+|715|1023	VFG013612(gi:113461676)_(hemE)_uroporphyrinogen_decarboxylase_[Heme_biosynthesis_(CVF506)]_[Haemophilus_somnus_129PT]	Iron and heme acquisition	Heme biosynthesis
gene_23369|GeneMark.hmm|309_aa|+|5|934	VFG001376(gb|NP_344893)_(cps4L)_UDP-N-acetylglucosamine_2-epimerase_[Capsule_(VF0144)]_[Streptococcus_pneumoniae_TIGR4]	Immune evasion	Capusle
gene_175903|GeneMark.hmm|161_aa|-|781|1266	VFG005987(gi:55821116)_(eps3)_exopolysaccharide_biosynthesis_protein,_glycosyltransferase_[Capsule_(CVF186)]_[Streptococcus_thermophilus_LMG_18311]	Immune evasion	Capusle
gene_176282|GeneMark.hmm|194_aa|-|30|614	VFG000077(gb|NP_465991)_(clpP)_ATP-dependent_Clp_protease_proteolytic_subunit_[ClpP_(VF0074)]_[Listeria_monocytogenes_EGD-e]	Stress protein	-
gene_113205|GeneMark.hmm|207_aa|-|3|623	VFG005365(gi:22537432)_(ssp-5)_agglutinin_receptor_[Agglutinin_receptor_(CVF126)]_[Streptococcus_agalactiae_2603V/R]	Adhesin	Agglutinin receptor
gene_147290|GeneMark.hmm|302_aa|+|275|1183	VFG006042(gi:76788234)_(cpsY)_transcriptional_regulator_CpsY_[Capsule_(CVF186)]_[Streptococcus_agalactiae_A909]	Immune evasion	Capusle
gene_201746|GeneMark.hmm|372_aa|-|132|1250	VFG005867(gi:55821104)_(eps15)_exopolysaccharide_biosynthesis_protein,_glycosyl_transferase_[Capsule_(CVF186)]_[Streptococcus_thermophilus_LMG_18311]	Immune evasion	Capusle
gene_5327|GeneMark.hmm|268_aa|-|206|1012	VFG006084(gi:55821453)_(rgpC)_polysaccharide_ABC_exporter_membrane-spanning_protein_[Capsule_(CVF186)]_[Streptococcus_thermophilus_LMG_18311]	Immune evasion	Capusle
gene_175904|GeneMark.hmm|149_aa|-|1266|1715	VFG005999(gi:55821117)_(eps2)_exopolysaccharide_biosynthesis_protein,_glycosyltransferase_[Capsule_(CVF186)]_[Streptococcus_thermophilus_LMG_18311]	Immune evasion	Capusle
