# Supplementary material for: Deciphering Resistome and Virulome Diversity in a Porcine Slaughterhouse and Pork Products Through Its Production Chain
Source: Front Microbiol. 2018 Sep 12;9:2099. doi: 10.3389/fmicb.2018.02099 (PMC6144875; doi:10.3389/fmicb.2018.02099)
Supplement: Supplementary file 2 [file Data_Sheet_2.zip › Supplementary Material S2/R1-VF.xls]

## Sheet: VF
Gene	Hit	General	Specific
gene_46193|GeneMark.hmm|231_aa|-|222|917	VFG014184(gi:77460470)_(flgD)_flagellar_basal_body_rod_modification_protein_[Flagella_(CVF521)]_[Pseudomonas_fluorescens_Pf0-1]	Motility & enhance binding to erythrocytes;Chemotaxis and motility;Invasion;Motility;Motility and export apparatus;Adherence;Secretion system	Flagella;Polar flagella;Flagella (cluster I)
gene_46389|GeneMark.hmm|218_aa|-|1|654	VFG020004(gi:229593383)_(PFLU6018)_hypothetical_protein_[Hcp_secretion_island-1_encoded_type_VI_secretion_system_(H-T6SS)_(CVF535)]_[Pseudomonas_fluorescens_SBW25]	Secretion system	Hcp secretion island-1 encoded type VI secretion system (H-T6SS)
gene_11935|GeneMark.hmm|270_aa|+|730|1542	VFG043017(gi:15598544)_(cheR)_chemotaxis_protein_methyltransferase_[Deoxyhexose_linking_sugar,_209_Da_capping_structure_(AI138)]_[Pseudomonas_aeruginosa_PAO1]	Chemotaxis and motility;Invasion	Flagella
gene_28629|GeneMark.hmm|108_aa|-|84|410	VFG014665(gi:77460476)_(flgM)_Anti-Sigma-28_factor,_FlgM_[Flagella_(CVF521)]_[Pseudomonas_fluorescens_Pf0-1]	Chemotaxis and motility;Invasion;Adherence;Motility;Secretion system	Flagella;Polar flagella;Flagella (cluster I)
gene_75855|GeneMark.hmm|207_aa|-|42|665	VFG019904(gi:229588522)_(algF)_alginate_biosynthesis_protein_precursor_[Alginate_biosynthesis_(CVF522)]_[Pseudomonas_fluorescens_SBW25]	Antiphagocytosis	Alginate biosynthesis
gene_87515|GeneMark.hmm|328_aa|-|2|985	VFG020056(gi:229590021)_(pvdP)_hypothetical_protein_[Pyoverdine_(CVF551)]_[Pseudomonas_fluorescens_SBW25]	Iron uptake	Pyoverdine
gene_74649|GeneMark.hmm|322_aa|+|2|967	VFG019994(gi:229593378)_(icmF1)_hypothetical_protein_[Hcp_secretion_island-1_encoded_type_VI_secretion_system_(H-T6SS)_(CVF535)]_[Pseudomonas_fluorescens_SBW25]	Secretion system	Hcp secretion island-1 encoded type VI secretion system (H-T6SS)
gene_56550|GeneMark.hmm|246_aa|+|2|742	VFG013907(gi:146309163)_(pilT)_twitching_motility_protein_[Type_IV_pili_biosynthesis_(CVF518)]_[Pseudomonas_mendocina_ymp]	Adhesin;Adherence	Type IV pili;Type IV pili biosynthesis
gene_877|GeneMark.hmm|111_aa|-|1|333	VFG020010(gi:229593386)_(hcp1)_hypothetical_protein_[Hcp_secretion_island-1_encoded_type_VI_secretion_system_(H-T6SS)_(CVF535)]_[Pseudomonas_fluorescens_SBW25]	Secretion system	Hcp secretion island-1 encoded type VI secretion system (H-T6SS);T6SS
gene_15793|GeneMark.hmm|150_aa|-|3|452	VFG014652(gi:77460475)_(flgA)_flagellar_basal_body_P-ring_biosynthesis_protein_[Flagella_(CVF521)]_[Pseudomonas_fluorescens_Pf0-1]	Motility & enhance binding to erythrocytes;Chemotaxis and motility;Invasion;Motility;Adherence;Secretion system	Flagella;Polar flagella;Flagella (cluster I)
gene_39561|GeneMark.hmm|374_aa|+|447|1571	VFG014841(gi:77457180)_(algL)_poly(beta-D-mannuronate)_lyase_[Alginate_biosynthesis_(CVF522)]_[Pseudomonas_fluorescens_Pf0-1]	Antiphagocytosis	Alginate biosynthesis
gene_29115|GeneMark.hmm|155_aa|+|698|1165	VFG019872(gi:229592138)_(flgN)_putative_flagella_synthesis_protein_[Flagella_(CVF521)]_[Pseudomonas_fluorescens_SBW25]	Chemotaxis and motility;Invasion;Adherence;Secretion system	Flagella;Polar flagella;Flagella (cluster I)
gene_5610|GeneMark.hmm|157_aa|-|428|901	VFG019800(gi:229591870)_(flgF)_flagellar_basal-body_rod_protein_[Flagella_(CVF521)]_[Pseudomonas_fluorescens_SBW25]	Motility & enhance binding to erythrocytes;Chemotaxis and motility;Invasion;Adherence;Motility;Secretion system	Flagella;Polar flagella;Flagella (cluster I)
gene_55513|GeneMark.hmm|243_aa|-|3|731	VFG019846(gi:229591843)_(fliM)_flagellar_motor_switch_protein_[Flagella_(CVF521)]_[Pseudomonas_fluorescens_SBW25]	Motility & enhance binding to erythrocytes;Invasion;Motility;Motility and export apparatus;Adherence;Secretion system	Flagella;Polar flagella;Flagella (cluster I)
gene_11934|GeneMark.hmm|221_aa|+|3|668	VFG043018(gi:15598545)_(cheV)_chemotaxis_protein_[Deoxyhexose_linking_sugar,_209_Da_capping_structure_(AI138)]_[Pseudomonas_aeruginosa_PAO1]	Chemotaxis and motility;Adherence	Flagella;Polar flagella
gene_59747|GeneMark.hmm|167_aa|-|2|502	VFG041505(gi:292487022)_(hrcV)_type_III_secretion_inner_membrane_protein_HrcV_[T3SS_(SS004)]_[Erwinia_amylovora_CFBP1430]	Secretion system	P. syringae TTSS
gene_4934|GeneMark.hmm|200_aa|+|412|1011	VFG013867(gi:77456635)_(pilO)_Pilus_assembly_protein,_PilO_[Type_IV_pili_biosynthesis_(CVF518)]_[Pseudomonas_fluorescens_Pf0-1]	Adherence;Adhesin	Type IV pili;Type IV pili biosynthesis
gene_70730|GeneMark.hmm|273_aa|+|1|822	VFG019888(gi:229588530)_(alg44)_putative_alginate_biosynthesis-related_protein_[Alginate_biosynthesis_(CVF522)]_[Pseudomonas_fluorescens_SBW25]	Antiphagocytosis	Alginate biosynthesis
gene_15503|GeneMark.hmm|261_aa|+|2|784	VFG019988(gi:229593375)_(ppkA)_putative_serine/threonine_protein_kinase_[Hcp_secretion_island-1_encoded_type_VI_secretion_system_(H-T6SS)_(CVF535)]_[Pseudomonas_fluorescens_SBW25]	Secretion system	Hcp secretion island-1 encoded type VI secretion system (H-T6SS)
gene_62324|GeneMark.hmm|257_aa|+|1|774	VFG019917(gi:229588997)_(mucD)_putative_exported_heat-shock_adaptation_serine_protease_[Alginate_regulation_(CVF523)]_[Pseudomonas_fluorescens_SBW25]	Antiphagocytosis	Alginate regulation
gene_22296|GeneMark.hmm|113_aa|+|589|930	VFG015295(gi:71737803)_(hopJ1)_type_III_effector_HopJ1_[P._syringae_TTSS_effectors_(CVF534)]_[Pseudomonas_syringae_pv._phaseolicola_1448A]	Secretion system	P. syringae TTSS effectors
gene_29968|GeneMark.hmm|207_aa|+|2|622	VFG019824(gi:229591857)_(fleQ)_putative_two-component_system,_response_regulator_nitrogen_regulation_protein_NR(I)_[Flagella_(CVF521)]_[Pseudomonas_fluorescens_SBW25]	Adherence	Flagella
gene_50023|GeneMark.hmm|178_aa|-|27|563	VFG038025(gi:384141332)_(ABZJ_00086)_IS4_family_transposase_ORF_2_[Capsule_(CVF775)]_[Acinetobacter_baumannii_MDR-ZJ06]	Immune evasion	Capsule
gene_37961|GeneMark.hmm|183_aa|+|3|551	VFG014379(gi:77457760)_(fleS)_PAS/PAC_Sensor_Signal_Transduction_Histidine_Kinase_[Flagella_(CVF521)]_[Pseudomonas_fluorescens_Pf0-1]	Adherence	Flagella
gene_60621|GeneMark.hmm|298_aa|+|225|1118	VFG014131(gi:152987913)_(PSPA7_1982)_UDP-N-acetylglucosamine_2-epimerase_[LPS_O-antigen_(P._aeruginosa)_(CVF520)]_[Pseudomonas_aeruginosa_PA7]	Adherence	LPS O-antigen (P. aeruginosa)
gene_81346|GeneMark.hmm|280_aa|+|2|844	VFG019931(gi:229593063)_(rhlA)_rhamnosyltransferase_1_subunit_A_[Rhamnolipid_biosynthesis_(CVF524)]_[Pseudomonas_fluorescens_SBW25]	Biosurfactant	Rhamnolipid biosynthesis
gene_25553|GeneMark.hmm|135_aa|+|535|942	VFG019763(gi:229593123)_(pilG)_type_IV_pilus_response_regulator/twitching_mobility_protein_[Type_IV_pili_twitching_motility_related_proteins_(CVF519)]_[Pseudomonas_fluorescens_SBW25]	Adherence	Type IV pili;Type IV pili twitching motility related proteins
gene_40983|GeneMark.hmm|149_aa|-|296|745	VFG014470(gi:77457767)_(fliJ)_flagellar_protein_[Flagella_(CVF521)]_[Pseudomonas_fluorescens_Pf0-1]	Chemotaxis and motility;Invasion;Adherence;Motility;Secretion system	Flagella;Polar flagella;Flagella (cluster I)
gene_88146|GeneMark.hmm|143_aa|-|344|775	VFG014730(gi:77457796)_(motD)_flagellar_motor_protein_[Flagella_(CVF521)]_[Pseudomonas_fluorescens_Pf0-1]	Adherence	Flagella
gene_86792|GeneMark.hmm|262_aa|-|1626|2414	VFG037789(gi:384132512)_(lpxA)_lpxA_[LPS_(CVF774)]_[Acinetobacter_baumannii_1656-2]	Endotoxin;Immune evasion	LOS;LPS
gene_80978|GeneMark.hmm|94_aa|-|1|282	VFG019984(gi:229593373)_(PFLU6008)_putative_ABC_transport_system,_membrane_protein_[Hcp_secretion_island-1_encoded_type_VI_secretion_system_(H-T6SS)_(CVF535)]_[Pseudomonas_fluorescens_SBW25]	Secretion system	Hcp secretion island-1 encoded type VI secretion system (H-T6SS)
gene_51550|GeneMark.hmm|275_aa|-|1|825	VFG014780(gi:77457185)_(alg44)_alginate_biosynthesis_protein_Alg44_[Alginate_biosynthesis_(CVF522)]_[Pseudomonas_fluorescens_Pf0-1]	Antiphagocytosis	Alginate biosynthesis
gene_64999|GeneMark.hmm|180_aa|+|3|542	VFG014301(gi:77457754)_(fliC)_Flagellin-like_[Flagella_(CVF521)]_[Pseudomonas_fluorescens_Pf0-1]	Invasion;Adherence;Secretion system	Flagella;Flagella (cluster I)
gene_7207|GeneMark.hmm|179_aa|+|1|537	VFG019866(gi:229591832)_(fliA)_RNA_polymerase_sigma_factor_for_flagellar_regulon_FliA_[Flagella_(CVF521)]_[Pseudomonas_fluorescens_SBW25]	Chemotaxis and motility;Invasion;Motility;Motility and export apparatus;Adherence;Secretion system	Flagella;Polar flagella;Flagella (cluster I)
gene_53061|GeneMark.hmm|161_aa|-|424|909	VFG038010(gi:384141331)_(ABZJ_00085)_IS4_family_transposase_ORF_1_[Capsule_(CVF775)]_[Acinetobacter_baumannii_MDR-ZJ06]	Immune evasion	Capsule
gene_27636|GeneMark.hmm|305_aa|-|3|917	VFG013893(gi:77456637)_(pilQ)_type_II_and_III_secretion_system_protein_[Type_IV_pili_biosynthesis_(CVF518)]_[Pseudomonas_fluorescens_Pf0-1]	Adherence;Adhesin	Type IV pili;Type IV pili biosynthesis
gene_36159|GeneMark.hmm|284_aa|+|2|856	VFG013844(gi:77456633)_(pilM)_Type_IV_pilus_assembly_protein_PilM_[Type_IV_pili_biosynthesis_(CVF518)]_[Pseudomonas_fluorescens_Pf0-1]	Adherence	Type IV pili;Type IV pili biosynthesis
gene_38417|GeneMark.hmm|259_aa|+|1000|1779	VFG015066(gi:77456235)_(hdtS)_Phospholipid/glycerol_acyltransferase_[Acylhomoserine_lactone_synthase_(CVF528)]_[Pseudomonas_fluorescens_Pf0-1]	Quorum sensing systems	Acylhomoserine lactone synthase
gene_89005|GeneMark.hmm|244_aa|-|3|734	VFG014457(gi:77457766)_(fliI)_flagellum-specific_ATP_synthase_[Flagella_(CVF521)]_[Pseudomonas_fluorescens_Pf0-1]	Motility & enhance binding to erythrocytes;Chemotaxis and motility;Invasion;Motility;Motility and export apparatus;Adherence;Secretion system	Flagella;Polar flagella;Flagella (cluster I)
gene_784|GeneMark.hmm|250_aa|-|2|751	VFG014456(gi:70729033)_(fliI)_flagellum-specific_ATP_synthase_[Flagella_(CVF521)]_[Pseudomonas_fluorescens_Pf-5]	Motility & enhance binding to erythrocytes;Chemotaxis and motility;Invasion;Motility;Motility and export apparatus;Adherence;Secretion system	Flagella;Polar flagella;Flagella (cluster I)
gene_12387|GeneMark.hmm|591_aa|+|1|1773	VFG013942(gi:77461064)_(pilY1)_type_IV_pilus-associated_protein,_putative_[Type_IV_pili_biosynthesis_(CVF518)]_[Pseudomonas_fluorescens_Pf0-1]	Adherence	Type IV pili biosynthesis
gene_252|GeneMark.hmm|288_aa|+|2|868	VFG014853(gi:77457179)_(algI)_Membrane_bound_O-acyl_transferase,_MBOAT_[Alginate_biosynthesis_(CVF522)]_[Pseudomonas_fluorescens_Pf0-1]	Antiphagocytosis	Alginate biosynthesis
gene_60638|GeneMark.hmm|101_aa|-|2|304	VFG013926(gi:77461066)_(pilW)_type_IV_pilus_assembly_protein_PilW_[Type_IV_pili_biosynthesis_(CVF518)]_[Pseudomonas_fluorescens_Pf0-1]	Adherence	Type IV pili;Type IV pili biosynthesis
gene_33223|GeneMark.hmm|463_aa|+|214|1602	VFG014000(gi:77461060)_(pilS)_Signal_transduction_histidine_kinase,_nitrogen_specific,_NtrB_[Type_IV_pili_biosynthesis_(CVF518)]_[Pseudomonas_fluorescens_Pf0-1]	Adhesin;Adherence	Type IV pili;Type IV pili biosynthesis
gene_29452|GeneMark.hmm|167_aa|-|3|503	VFG018402(gi:161505694)_(mgtB)_hypothetical_protein_[Mg2+_transport_(CVF005)]_[Salmonella_enterica_subsp._arizonae_serovar_62:z4,z23:--_str._RSK2980]	Magnesium uptake	Mg2+ transport
gene_4933|GeneMark.hmm|137_aa|+|2|415	VFG013857(gi:77456634)_(pilN)_Fimbrial_assembly_[Type_IV_pili_biosynthesis_(CVF518)]_[Pseudomonas_fluorescens_Pf0-1]	Adherence;Adhesin	Type IV pili;Type IV pili biosynthesis
gene_82312|GeneMark.hmm|116_aa|+|545|892	VFG037820(gi:213159071)_(lpxC)_UDP-3-O-[3-hydroxymyristoyl]_N-acetylglucosamine_deacetylase_[LPS_(CVF774)]_[Acinetobacter_baumannii_AB0057]	Endotoxin;Immune evasion	LOS;LPS
gene_900|GeneMark.hmm|370_aa|-|3|1112	VFG019942(gi:229591212)_(gacS)_hybrid_sensory_histidine_kinase_in_two-component_regulatory_system_with_UvrY_[GacS/GacA_two-component_system_(CVF529)]_[Pseudomonas_fluorescens_SBW25]	Regulation	GacS/GacA two-component system
gene_75864|GeneMark.hmm|246_aa|-|97|837	VFG020019(gi:229593390)_(clpV1)_chaperone_[Hcp_secretion_island-1_encoded_type_VI_secretion_system_(H-T6SS)_(CVF535)]_[Pseudomonas_fluorescens_SBW25]	Secretion system	Hcp secretion island-1 encoded type VI secretion system (H-T6SS)
gene_46388|GeneMark.hmm|142_aa|+|523|948	VFG020006(gi:229593384)_(PFLU6019)_hypothetical_protein_[Hcp_secretion_island-1_encoded_type_VI_secretion_system_(H-T6SS)_(CVF535)]_[Pseudomonas_fluorescens_SBW25]	Secretion system	Hcp secretion island-1 encoded type VI secretion system (H-T6SS)
gene_20169|GeneMark.hmm|188_aa|-|1|564	VFG019902(gi:229588523)_(algJ)_alginate_biosynthesis_protein_precursor_[Alginate_biosynthesis_(CVF522)]_[Pseudomonas_fluorescens_SBW25]	Antiphagocytosis	Alginate biosynthesis
gene_81275|GeneMark.hmm|203_aa|+|2|610	VFG014249(gi:77457731)_(flgI)_flagellar_P-ring_protein_precursor_[Flagella_(CVF521)]_[Pseudomonas_fluorescens_Pf0-1]	Motility & enhance binding to erythrocytes;Chemotaxis and motility;Invasion;Motility;Motility and export apparatus;Adherence;Secretion system	Flagella;Lateral flagella;Polar flagella;Flagella (cluster I)
gene_50171|GeneMark.hmm|131_aa|+|542|937	VFG043012(gi:15596653)_(cheY)_two-component_response_regulator_CheY_[Deoxyhexose_linking_sugar,_209_Da_capping_structure_(AI138)]_[Pseudomonas_aeruginosa_PAO1]	Chemotaxis and motility;Regulation;Invasion;Adherence	Flagella;CheA/CheY;Polar flagella
gene_42281|GeneMark.hmm|292_aa|-|2|877	VFG014994(gi:77457102)_(algW)_Peptidase_S1_and_S6,_chymotrypsin/Hap_[Alginate_regulation_(CVF523)]_[Pseudomonas_fluorescens_Pf0-1]	Antiphagocytosis	Alginate regulation
gene_77549|GeneMark.hmm|452_aa|-|181|1539	VFG014890(gi:77457176)_(algA)_Mannose-1-phosphate_guanylyltransferase/mannose-6-phosphate_isomerase_[Alginate_biosynthesis_(CVF522)]_[Pseudomonas_fluorescens_Pf0-1]	Antiphagocytosis	Alginate biosynthesis
gene_60406|GeneMark.hmm|203_aa|-|2|610	VFG019998(gi:229593380)_(PFLU6015)_hypothetical_protein_[Hcp_secretion_island-1_encoded_type_VI_secretion_system_(H-T6SS)_(CVF535)]_[Pseudomonas_fluorescens_SBW25]	Secretion system	Hcp secretion island-1 encoded type VI secretion system (H-T6SS)
gene_1999|GeneMark.hmm|168_aa|-|1|504	VFG013779(gi:77461041)_(pilB)_type_II_secretion_system_protein_E_[Type_IV_pili_biosynthesis_(CVF518)]_[Pseudomonas_fluorescens_Pf0-1]	Adherence;Adhesin	Type IV pili;Type IV pilus;Pilus island 2;Type IV pili biosynthesis
gene_75660|GeneMark.hmm|248_aa|+|1584|2330	VFG014973(gi:77461709)_(algR)_Transcriptional_Regulator,_LytR/AlgR_family_[Alginate_regulation_(CVF523)]_[Pseudomonas_fluorescens_Pf0-1]	Antiphagocytosis	Alginate regulation
gene_36399|GeneMark.hmm|222_aa|+|2|670	VFG043648(gi:15598818)_(rpoS)_RNA_polymerase_sigma_factor_RpoS_[type_IV_pili_(AI097)]_[Pseudomonas_aeruginosa_PAO1]	Regulation	Alternative sigma factor RpoS
gene_54677|GeneMark.hmm|134_aa|-|877|1281	VFG014013(gi:77461529)_(pilG)_Response_regulator_receiver_domain_protein_(CheY)_[Type_IV_pili_twitching_motility_related_proteins_(CVF519)]_[Pseudomonas_fluorescens_Pf0-1]	Adherence	Type IV pili;Type IV pili twitching motility related proteins
gene_36639|GeneMark.hmm|185_aa|-|470|1027	VFG014866(gi:77457178)_(algJ)_alginate_biosynthesis_protein_AlgJ_[Alginate_biosynthesis_(CVF522)]_[Pseudomonas_fluorescens_Pf0-1]	Antiphagocytosis	Alginate biosynthesis
gene_17898|GeneMark.hmm|147_aa|+|740|1183	VFG014171(gi:77460471)_(flgC)_flagellar_basal_body_rod_protein_[Flagella_(CVF521)]_[Pseudomonas_fluorescens_Pf0-1]	Motility & enhance binding to erythrocytes;Chemotaxis and motility;Invasion;Motility;Motility and export apparatus;Adherence;Secretion system	Flagella;Lateral flagella;Polar flagella;Flagella (cluster I)
gene_60639|GeneMark.hmm|149_aa|-|301|750	VFG013920(gi:77461067)_(pilV)_hypothetical_protein_[Type_IV_pili_biosynthesis_(CVF518)]_[Pseudomonas_fluorescens_Pf0-1]	Adhesin;Adherence	Type IV pili;Type IV pili biosynthesis
gene_7897|GeneMark.hmm|220_aa|+|304|963	VFG019806(gi:229591867)_(flgI)_flagellar_P-ring_protein_precuror_[Flagella_(CVF521)]_[Pseudomonas_fluorescens_SBW25]	Motility & enhance binding to erythrocytes;Chemotaxis and motility;Invasion;Motility;Motility and export apparatus;Adherence;Secretion system	Flagella;Lateral flagella;Polar flagella;Flagella (cluster I)
gene_38604|GeneMark.hmm|237_aa|-|2|712	VFG020017(gi:229593389)_(PFLU6024)_hypothetical_protein_[Hcp_secretion_island-1_encoded_type_VI_secretion_system_(H-T6SS)_(CVF535)]_[Pseudomonas_fluorescens_SBW25]	Secretion system	Hcp secretion island-1 encoded type VI secretion system (H-T6SS)
gene_71400|GeneMark.hmm|374_aa|-|3|1124	VFG014418(gi:77457763)_(fliF)_flagellar_M-ring_protein_[Flagella_(CVF521)]_[Pseudomonas_fluorescens_Pf0-1]	Motility & enhance binding to erythrocytes;Chemotaxis and motility;Invasion;Motility;Motility and export apparatus;Adherence;Secretion system	Flagella;Lateral flagella;Polar flagella;Flagella (cluster I)
gene_4908|GeneMark.hmm|120_aa|-|157|519	VFG014314(gi:77457755)_(flaG)_Flagellar_protein_FlaG_protein_[Flagella_(CVF521)]_[Pseudomonas_fluorescens_Pf0-1]	Chemotaxis and motility;Motility;Motility and export apparatus;Adherence	Flagella;Polar flagella
gene_85768|GeneMark.hmm|167_aa|-|476|979	VFG014496(gi:77457772)_(fliL)_flagellar_protein_[Flagella_(CVF521)]_[Pseudomonas_fluorescens_Pf0-1]	Motility & enhance binding to erythrocytes;Chemotaxis and motility;Invasion;Motility;Motility and export apparatus;Adherence;Secretion system	Flagella;Polar flagella;Flagella (cluster I)
gene_15134|GeneMark.hmm|463_aa|+|1|1392	VFG014817(gi:77457182)_(algG)_Carbohydrate_binding_and_sugar_hydrolysis_[Alginate_biosynthesis_(CVF522)]_[Pseudomonas_fluorescens_Pf0-1]	Antiphagocytosis	Alginate biosynthesis
gene_51551|GeneMark.hmm|371_aa|-|861|1976	VFG014768(gi:77457186)_(alg8)_alginate_biosynthesis_protein_Alg8_[Alginate_biosynthesis_(CVF522)]_[Pseudomonas_fluorescens_Pf0-1]	Antiphagocytosis	Alginate biosynthesis
gene_48923|GeneMark.hmm|245_aa|+|2024|2758	VFG019876(gi:229588063)_(motA)_chemotaxis_MotA_protein_[Flagella_(CVF521)]_[Pseudomonas_fluorescens_SBW25]	Motility & enhance binding to erythrocytes;Chemotaxis and motility;Invasion;Motility;Motility and export apparatus;Adherence	Flagella
gene_37250|GeneMark.hmm|114_aa|-|218|562	VFG037768(gi:469820584)_(lpxL)_lipid_A_biosynthesis_lauroyl_acyltransferase_[LPS_(CVF774)]_[Acinetobacter_baumannii_D1279779]	Immune evasion	LPS
gene_14853|GeneMark.hmm|451_aa|-|1|1353	VFG014052(gi:77461526)_(pilJ)_chemotaxis_sensory_transducer_[Type_IV_pili_twitching_motility_related_proteins_(CVF519)]_[Pseudomonas_fluorescens_Pf0-1]	Adherence	Type IV pili;Type IV pili twitching motility related proteins
gene_37975|GeneMark.hmm|179_aa|+|2|538	VFG019996(gi:229593379)_(PFLU6014)_hypothetical_protein_[Hcp_secretion_island-1_encoded_type_VI_secretion_system_(H-T6SS)_(CVF535)]_[Pseudomonas_fluorescens_SBW25]	Secretion system	Hcp secretion island-1 encoded type VI secretion system (H-T6SS)
gene_76345|GeneMark.hmm|191_aa|+|3|578	VFG014431(gi:77457764)_(fliG)_flagellar_motor_protein_[Flagella_(CVF521)]_[Pseudomonas_fluorescens_Pf0-1]	Motility & enhance binding to erythrocytes;Chemotaxis and motility;Invasion;Motility;Motility and export apparatus;Adherence;Secretion system	Flagella;Lateral flagella;Polar flagella;Flagella (cluster I)
gene_11754|GeneMark.hmm|130_aa|-|151|543	VFG014522(gi:77457774)_(fliN)_flagellar_motor_switch_protein_[Flagella_(CVF521)]_[Pseudomonas_fluorescens_Pf0-1]	Chemotaxis and motility;Invasion;Motility;Motility and export apparatus;Adherence;Secretion system	Flagella;Polar flagella;Flagella (cluster I)
gene_22|GeneMark.hmm|135_aa|+|76|483	VFG019792(gi:229592133)_(flgB)_putative_flagellar_basal-body_rod_protein_[Flagella_(CVF521)]_[Pseudomonas_fluorescens_SBW25]	Motility & enhance binding to erythrocytes;Chemotaxis and motility;Invasion;Motility;Motility and export apparatus;Adherence;Secretion system	Flagella;Polar flagella;Flagella (cluster I)
gene_72484|GeneMark.hmm|262_aa|-|1|786	VFG014691(gi:77456741)_(motB)_flagellar_motor_protein_[Flagella_(CVF521)]_[Pseudomonas_fluorescens_Pf0-1]	Motility & enhance binding to erythrocytes;Chemotaxis and motility;Invasion;Motility;Motility and export apparatus;Adherence	Flagella
gene_19683|GeneMark.hmm|317_aa|-|1|951	VFG013991(gi:77461061)_(pilR)_Two_Component,_Sigma-54_Specific,_Transcriptional_Regulator,_Fis_family_[Type_IV_pili_biosynthesis_(CVF518)]_[Pseudomonas_fluorescens_Pf0-1]	Adhesin;Adherence	Type IV pili;Type IV pili biosynthesis
gene_36384|GeneMark.hmm|296_aa|+|1|888	VFG020052(gi:229590803)_(pvdQ)_putative_amidase_[Pyoverdine_(CVF551)]_[Pseudomonas_fluorescens_SBW25]	Iron uptake	Pyoverdine
gene_39019|GeneMark.hmm|262_aa|-|3|788	VFG015010(gi:77457335)_(mucP)_Peptidase_M50,_putative_membrane-associated_zinc_metallopeptidase_[Alginate_regulation_(CVF523)]_[Pseudomonas_fluorescens_Pf0-1]	Antiphagocytosis	Alginate regulation
gene_2219|GeneMark.hmm|312_aa|+|1|936	VFG014483(gi:77457771)_(fliK)_Flagellar_hook-length_control_protein_[Flagella_(CVF521)]_[Pseudomonas_fluorescens_Pf0-1]	Chemotaxis and motility;Invasion;Adherence;Motility;Secretion system	Flagella;Polar flagella;Flagella (cluster I)
gene_88979|GeneMark.hmm|306_aa|+|2101|3021	VFG014743(gi:77460739)_(motY)_OmpA/MotB_[Flagella_(CVF521)]_[Pseudomonas_fluorescens_Pf0-1]	Chemotaxis and motility;Adherence	Flagella;Polar flagella
gene_32417|GeneMark.hmm|297_aa|-|1286|2179	VFG014792(gi:77457184)_(algK)_Sel1-like_repeat_[Alginate_biosynthesis_(CVF522)]_[Pseudomonas_fluorescens_Pf0-1]	Antiphagocytosis	Alginate biosynthesis
gene_15135|GeneMark.hmm|304_aa|+|1415|2326	VFG014829(gi:77457181)_(algX)_alginate_biosynthesis_protein_AlgX_[Alginate_biosynthesis_(CVF522)]_[Pseudomonas_fluorescens_Pf0-1]	Antiphagocytosis	Alginate biosynthesis
gene_71402|GeneMark.hmm|265_aa|-|1597|2394	VFG014392(gi:77457761)_(fleR)_Two_Component,_Sigma-54_Specific,_Transcriptional_Regulator,_Fis_family_[Flagella_(CVF521)]_[Pseudomonas_fluorescens_Pf0-1]	Adherence	Flagella
gene_20896|GeneMark.hmm|133_aa|-|160|561	VFG013818(gi:77461063)_(pilE)_hypothetical_protein_[Type_IV_pili_biosynthesis_(CVF518)]_[Pseudomonas_fluorescens_Pf0-1]	Adherence	Type IV pili;Type IV pili biosynthesis
gene_15247|GeneMark.hmm|417_aa|+|1|1251	VFG014600(gi:77457787)_(flhA)_flagellar_biosynthesis_protein_[Flagella_(CVF521)]_[Pseudomonas_fluorescens_Pf0-1]	Motility & enhance binding to erythrocytes;Chemotaxis and motility;Invasion;Motility;Motility and export apparatus;Adherence;Secretion system	Flagella;Polar flagella;Flagella (cluster I)
gene_85385|GeneMark.hmm|212_aa|-|2|637	VFG020058(gi:229590020)_(pvdM)_putative_dipeptidase_[Pyoverdine_(CVF551)]_[Pseudomonas_fluorescens_SBW25]	Iron uptake	Pyoverdine
gene_751|GeneMark.hmm|170_aa|+|187|696	VFG014236(gi:77457730)_(flgH)_flagellar_L-ring_protein_precursor_[Flagella_(CVF521)]_[Pseudomonas_fluorescens_Pf0-1]	Motility & enhance binding to erythrocytes;Chemotaxis and motility;Invasion;Motility;Motility and export apparatus;Adherence;Secretion system	Flagella;Polar flagella;Flagella (cluster I)
gene_72278|GeneMark.hmm|229_aa|-|1647|2336	VFG016091(gi:104780962)_(pvdY)_siderophore_biosynthesis_protein_[Pyoverdine_(CVF551)]_[Pseudomonas_entomophila_L48]	Iron uptake	Pyoverdine
gene_894|GeneMark.hmm|527_aa|+|2382|3965	VFG037041(gi:385854394)_(katA)_catalase_[Catalase_(CVF760)]_[Neisseria_meningitidis_M01-240355]	Stress protein	Catalase
gene_75644|GeneMark.hmm|313_aa|-|68|1009	VFG019982(gi:229593372)_(PFLU6007)_putative_ABC_transport_system,_substrate-binding_protein_[Hcp_secretion_island-1_encoded_type_VI_secretion_system_(H-T6SS)_(CVF535)]_[Pseudomonas_fluorescens_SBW25]	Secretion system	Hcp secretion island-1 encoded type VI secretion system (H-T6SS)
gene_50560|GeneMark.hmm|530_aa|+|3|1592	VFG016068(gi:77460161)_(pvdL)_peptide_synthase_[Pyoverdine_(CVF551)]_[Pseudomonas_fluorescens_Pf0-1]	Iron uptake	Pyoverdine
gene_1666|GeneMark.hmm|278_aa|-|3|836	VFG014587(gi:77457779)_(flhB)_flagellar_biosynthesis_protein_[Flagella_(CVF521)]_[Pseudomonas_fluorescens_Pf0-1]	Motility & enhance binding to erythrocytes;Chemotaxis and motility;Invasion;Motility and export apparatus;Adherence;Motility;Secretion system	Flagella;Polar flagella;Flagella (cluster I)
gene_72277|GeneMark.hmm|184_aa|+|981|1535	VFG016085(gi:77460162)_(pvdS)_RNA_polymerase_sigma-70_factor_[Pyoverdine_(CVF551)]_[Pseudomonas_fluorescens_Pf0-1]	Iron uptake	Pyoverdine
gene_9928|GeneMark.hmm|99_aa|+|341|637	VFG015089(gi:70730924)_(gacA)_response_regulator_GacA_[GacS/GacA_two-component_system_(CVF529)]_[Pseudomonas_fluorescens_Pf-5]	Regulation	GacS/GacA two-component system
gene_30236|GeneMark.hmm|179_aa|-|2|538	VFG013915(gi:77459304)_(pilU)_Pilus_retraction_protein_PilT_[Type_IV_pili_biosynthesis_(CVF518)]_[Pseudomonas_fluorescens_Pf0-1]	Adherence	Type IV pili;Type IV pili biosynthesis
gene_85554|GeneMark.hmm|578_aa|-|2|1735	VFG020015(gi:229593388)_(PFLU6023)_hypothetical_protein_[Hcp_secretion_island-1_encoded_type_VI_secretion_system_(H-T6SS)_(CVF535)]_[Pseudomonas_fluorescens_SBW25]	Secretion system	Hcp secretion island-1 encoded type VI secretion system (H-T6SS)
gene_6544|GeneMark.hmm|221_aa|-|1|663	VFG015820(gi:167035084)_(pvdE)_cyclic_peptide_transporter_[Pyoverdine_(CVF551)]_[Pseudomonas_putida_GB-1]	Iron uptake	Pyoverdine
gene_38565|GeneMark.hmm|246_aa|-|428|1168	VFG014717(gi:77457795)_(motC)_flagellar_motor_protein_[Flagella_(CVF521)]_[Pseudomonas_fluorescens_Pf0-1]	Adherence	Flagella
gene_47004|GeneMark.hmm|166_aa|+|46|543	VFG019992(gi:229593377)_(PFLU6012)_hypothetical_protein_[Hcp_secretion_island-1_encoded_type_VI_secretion_system_(H-T6SS)_(CVF535)]_[Pseudomonas_fluorescens_SBW25]	Secretion system	Hcp secretion island-1 encoded type VI secretion system (H-T6SS)
gene_64299|GeneMark.hmm|161_aa|+|399|884	VFG015036(gi:77461703)_(algQ)_Regulator_of_RpoD,_Rsd/AlgQ_[Alginate_regulation_(CVF523)]_[Pseudomonas_fluorescens_Pf0-1]	Antiphagocytosis	Alginate regulation
gene_40205|GeneMark.hmm|577_aa|-|145|1878	VFG014070(gi:77461525)_(chpA)_CheA_Signal_Transduction_Histidine_Kinases_(STHK)_[Type_IV_pili_twitching_motility_related_proteins_(CVF519)]_[Pseudomonas_fluorescens_Pf0-1]	Adherence	Type IV pili twitching motility related proteins
gene_57341|GeneMark.hmm|89_aa|+|43|312	VFG014561(gi:77457777)_(fliQ)_flagellar_biosynthesis_protein_[Flagella_(CVF521)]_[Pseudomonas_fluorescens_Pf0-1]	Motility & enhance binding to erythrocytes;Chemotaxis and motility;Invasion;Motility;Motility and export apparatus;Adherence;Secretion system	Flagella;Polar flagella;Flagella (cluster I)
gene_29469|GeneMark.hmm|126_aa|-|1|378	VFG020075(gi:229591794)_(pvdH)_diaminobutyrate--2-oxoglutarate_aminotransferase_[Pyoverdine_(CVF551)]_[Pseudomonas_fluorescens_SBW25]	Iron uptake	Pyoverdine
gene_21663|GeneMark.hmm|248_aa|+|106|849	VFG019828(gi:229591855)_(fleR)_two-component_response_regulator_[Flagella_(CVF521)]_[Pseudomonas_fluorescens_SBW25]	Adherence	Flagella
gene_7471|GeneMark.hmm|466_aa|-|3|1400	VFG013981(gi:77458122)_(fimV)_Peptidoglycan-binding_LysM_[Type_IV_pili_biosynthesis_(CVF518)]_[Pseudomonas_fluorescens_Pf0-1]	Adherence	Type IV pili biosynthesis
gene_18007|GeneMark.hmm|171_aa|+|2|514	VFG015834(gi:77459585)_(aprA)_Peptidase_M10A_and_M12B,_matrixin_and_adamalysin_[Alkaline_protease_(CVF538)]_[Pseudomonas_fluorescens_Pf0-1]	Protease	Alkaline protease
gene_52087|GeneMark.hmm|93_aa|-|3|281	VFG013932(gi:77461065)_(pilX)_type_IV_pilus_assembly_protein_PilX_[Type_IV_pili_biosynthesis_(CVF518)]_[Pseudomonas_fluorescens_Pf0-1]	Adherence	Type IV pili;Type IV pili biosynthesis
gene_82964|GeneMark.hmm|181_aa|+|388|930	VFG014275(gi:77457733)_(flgK)_flagellar_hook-associated_protein_[Flagella_(CVF521)]_[Pseudomonas_fluorescens_Pf0-1]	Motility & enhance binding to erythrocytes;Chemotaxis and motility;Invasion;Motility;Motility and export apparatus;Adherence;Secretion system	Flagella;Polar flagella;Flagella (cluster I)
gene_11131|GeneMark.hmm|248_aa|+|318|1064	VFG019919(gi:229593302)_(algR)_positive_alginate_biosynthesis_regulatory_protein_[Alginate_regulation_(CVF523)]_[Pseudomonas_fluorescens_SBW25]	Antiphagocytosis	Alginate regulation
gene_58556|GeneMark.hmm|233_aa|+|177|875	VFG016103(gi:77458808)_(fpvA)_TonB-dependent_siderophore_receptor_[Pyoverdine_receptors_(CVF552)]_[Pseudomonas_fluorescens_Pf0-1]	Iron uptake	Pyoverdine receptors
gene_36259|GeneMark.hmm|201_aa|+|3|608	VFG019864(gi:229591833)_(fleN)_ParA_family_ATPase_[Flagella_(CVF521)]_[Pseudomonas_fluorescens_SBW25]	Adherence	Flagella
gene_27198|GeneMark.hmm|184_aa|-|1|552	VFG014119(gi:152984520)_(PSPA7_1970)_NAD-dependent_epimerase/dehydratase_[LPS_O-antigen_(P._aeruginosa)_(CVF520)]_[Pseudomonas_aeruginosa_PA7]	Adherence	LPS O-antigen (P. aeruginosa)
gene_81162|GeneMark.hmm|132_aa|-|609|1007	VFG019775(gi:229593118)_(chpC)_putative_chemotaxis-related_protein_[Type_IV_pili_twitching_motility_related_proteins_(CVF519)]_[Pseudomonas_fluorescens_SBW25]	Adherence	Type IV pili twitching motility related proteins
gene_5609|GeneMark.hmm|120_aa|-|1|360	VFG019802(gi:229591869)_(flgG)_flagellar_basal-body_rod_protein_[Flagella_(CVF521)]_[Pseudomonas_fluorescens_SBW25]	Motility & enhance binding to erythrocytes;Chemotaxis and motility;Invasion;Motility and export apparatus;Adherence;Motility;Secretion system	Flagella;Polar flagella;Flagella (cluster I)
gene_80979|GeneMark.hmm|176_aa|-|282|812	VFG019986(gi:229593374)_(PFLU6009)_putative_ABC_transport_system,_ATP-binding_protein_[Hcp_secretion_island-1_encoded_type_VI_secretion_system_(H-T6SS)_(CVF535)]_[Pseudomonas_fluorescens_SBW25]	Secretion system	Hcp secretion island-1 encoded type VI secretion system (H-T6SS)
gene_45181|GeneMark.hmm|274_aa|-|19|843	VFG019908(gi:229593351)_(algC)_putative_phosphomannomutase/phosphoglucomutase_[Alginate_biosynthesis_(CVF522)]_[Pseudomonas_fluorescens_SBW25]	Antiphagocytosis	Alginate biosynthesis
gene_71401|GeneMark.hmm|109_aa|-|1140|1469	VFG014405(gi:77457762)_(fliE)_flagellar_hook-basal_body_complex_protein_[Flagella_(CVF521)]_[Pseudomonas_fluorescens_Pf0-1]	Motility & enhance binding to erythrocytes;Chemotaxis and motility;Invasion;Motility;Motility and export apparatus;Adherence;Secretion system	Flagella;Polar flagella;Flagella (cluster I)
gene_76346|GeneMark.hmm|70_aa|+|583|792	VFG014444(gi:77457765)_(fliH)_flagellar_assembly_protein_[Flagella_(CVF521)]_[Pseudomonas_fluorescens_Pf0-1]	Chemotaxis and motility;Invasion;Motility;Motility and export apparatus;Adherence;Secretion system	Flagella;Polar flagella;Flagella (cluster I)
gene_82963|GeneMark.hmm|120_aa|+|1|363	VFG014262(gi:77457732)_(flgJ)_peptidoglycan_hydrolase_[Flagella_(CVF521)]_[Pseudomonas_fluorescens_Pf0-1]	Chemotaxis and motility;Invasion;Adherence;Motility;Secretion system	Flagella;Lateral flagella;Polar flagella;Flagella (cluster I)
gene_17897|GeneMark.hmm|136_aa|+|326|736	VFG014158(gi:77460472)_(flgB)_flagellar_basal_body_rod_protein_[Flagella_(CVF521)]_[Pseudomonas_fluorescens_Pf0-1]	Motility & enhance binding to erythrocytes;Chemotaxis and motility;Invasion;Motility;Motility and export apparatus;Adherence;Secretion system	Flagella;Polar flagella;Flagella (cluster I)
gene_59315|GeneMark.hmm|176_aa|+|2|529	VFG014547(gi:70729043)_(fliP)_flagellar_biosynthesis_protein_[Flagella_(CVF521)]_[Pseudomonas_fluorescens_Pf-5]	Motility & enhance binding to erythrocytes;Chemotaxis and motility;Invasion;Motility;Motility and export apparatus;Adherence;Secretion system	Flagella;Lateral flagella;Polar flagella;Flagella (cluster I)
gene_53711|GeneMark.hmm|122_aa|-|448|816	VFG013953(gi:77460371)_(pilZ)_Type_IV_pilus_assembly_PilZ_[Type_IV_pili_biosynthesis_(CVF518)]_[Pseudomonas_fluorescens_Pf0-1]	Adherence	Type IV pili;Type IV pili biosynthesis
gene_66625|GeneMark.hmm|195_aa|-|478|1065	VFG014929(gi:77457590)_(mucA)_Anti_Sigma-E_protein,_RseA_[Alginate_regulation_(CVF523)]_[Pseudomonas_fluorescens_Pf0-1]	Antiphagocytosis	Alginate regulation
gene_30433|GeneMark.hmm|319_aa|+|1|960	VFG020021(gi:229593391)_(vgrG1)_hypothetical_protein_[Hcp_secretion_island-1_encoded_type_VI_secretion_system_(H-T6SS)_(CVF535)]_[Pseudomonas_fluorescens_SBW25]	Secretion system	Hcp secretion island-1 encoded type VI secretion system (H-T6SS);T6SS
gene_77469|GeneMark.hmm|218_aa|-|1|654	VFG020008(gi:229593385)_(PFLU6020)_hypothetical_protein_[Hcp_secretion_island-1_encoded_type_VI_secretion_system_(H-T6SS)_(CVF535)]_[Pseudomonas_fluorescens_SBW25]	Secretion system	Hcp secretion island-1 encoded type VI secretion system (H-T6SS)
gene_54675|GeneMark.hmm|146_aa|-|3|440	VFG014039(gi:77461527)_(pilI)_CheW_protein_[Type_IV_pili_twitching_motility_related_proteins_(CVF519)]_[Pseudomonas_fluorescens_Pf0-1]	Adherence	Type IV pili;Type IV pili twitching motility related proteins
gene_85555|GeneMark.hmm|171_aa|-|1732|2247	VFG020013(gi:229593387)_(PFLU6022)_hypothetical_protein_[Hcp_secretion_island-1_encoded_type_VI_secretion_system_(H-T6SS)_(CVF535)]_[Pseudomonas_fluorescens_SBW25]	Secretion system	Hcp secretion island-1 encoded type VI secretion system (H-T6SS)
gene_61010|GeneMark.hmm|217_aa|-|3|656	VFG019745(gi:229593133)_(pilT)_twitching_mobility_protein_[Type_IV_pili_biosynthesis_(CVF518)]_[Pseudomonas_fluorescens_SBW25]	Adhesin;Adherence	Type IV pili;Type IV pili biosynthesis
gene_1870|GeneMark.hmm|237_aa|-|3|713	VFG020054(gi:229591407)_(pvdA)_putative_L-ornithine_5-monooxygenase_[Pyoverdine_(CVF551)]_[Pseudomonas_fluorescens_SBW25]	Iron uptake	Pyoverdine
gene_19261|GeneMark.hmm|175_aa|+|1|528	VFG014574(gi:77457778)_(fliR)_flagellar_biosynthesis_protein_[Flagella_(CVF521)]_[Pseudomonas_fluorescens_Pf0-1]	Motility & enhance binding to erythrocytes;Chemotaxis and motility;Invasion;Motility;Motility and export apparatus;Adherence;Secretion system	Flagella;Polar flagella;Flagella (cluster I)
gene_16528|GeneMark.hmm|379_aa|+|2|1138	VFG043014(gi:15596655)_(cheA)_two-component_sensor_[Deoxyhexose_linking_sugar,_209_Da_capping_structure_(AI138)]_[Pseudomonas_aeruginosa_PAO1]	Chemotaxis and motility;Regulation;Invasion	Flagella;CheA/CheY
gene_11450|GeneMark.hmm|194_aa|+|1|582	VFG014756(gi:77457187)_(algD)_UDP-glucose/GDP-mannose_dehydrogenase_[Alginate_biosynthesis_(CVF522)]_[Pseudomonas_fluorescens_Pf0-1]	Antiphagocytosis	Alginate biosynthesis
gene_1009|GeneMark.hmm|194_aa|-|1|582	VFG015925(gi:77459737)_(hcnB)_BFD-like_(2Fe-2S)-binding_region_[Hydrogen_cyanide_production_(CVF549)]_[Pseudomonas_fluorescens_Pf0-1]	Toxin	Hydrogen cyanide production
gene_54676|GeneMark.hmm|125_aa|-|451|828	VFG014026(gi:77461528)_(pilH)_Response_regulator_receiver_domain_protein_(CheY)_[Type_IV_pili_twitching_motility_related_proteins_(CVF519)]_[Pseudomonas_fluorescens_Pf0-1]	Adherence	Type IV pili;Type IV pili twitching motility related proteins
gene_18871|GeneMark.hmm|37_aa|-|2|112	VFG019820(gi:229591859)_(fliS)_flagellar_protein_FliS_[Flagella_(CVF521)]_[Pseudomonas_fluorescens_SBW25]	Chemotaxis and motility;Invasion;Motility;Motility and export apparatus;Adherence;Secretion system	Flagella;Flagella (cluster I)
gene_31622|GeneMark.hmm|396_aa|+|2|1192	VFG014197(gi:77460469)_(flgE)_flagellar_hook_protein_[Flagella_(CVF521)]_[Pseudomonas_fluorescens_Pf0-1]	Motility & enhance binding to erythrocytes;Chemotaxis and motility;Invasion;Motility and export apparatus;Adherence;Motility;Secretion system	Flagella;Lateral flagella;Polar flagella;Flagella (cluster I)
gene_27691|GeneMark.hmm|244_aa|-|2|733	VFG019862(gi:229591834)_(flhF)_putative_flagellar_biosynthesis_protein_[Flagella_(CVF521)]_[Pseudomonas_fluorescens_SBW25]	Chemotaxis and motility;Invasion;Motility;Motility and export apparatus;Adherence	Flagella;Polar flagella
gene_66626|GeneMark.hmm|193_aa|-|1096|1677	VFG014916(gi:77457589)_(algU)_RNA_polymerase_sigma-70_factor_[Alginate_regulation_(CVF523)]_[Pseudomonas_fluorescens_Pf0-1]	Antiphagocytosis	Alginate regulation
gene_27255|GeneMark.hmm|114_aa|-|2|343	VFG019727(gi:229588338)_(pilA)_fimbrial_protein_precursor_[Type_IV_pili_biosynthesis_(CVF518)]_[Pseudomonas_fluorescens_SBW25]	Adherence;Adhesin	Type IV pili;Type IV pilus;Pilus island 2;Type IV pili biosynthesis
gene_32416|GeneMark.hmm|429_aa|-|3|1289	VFG014805(gi:77457183)_(algE)_outer_membrane_protein_AlgE_[Alginate_biosynthesis_(CVF522)]_[Pseudomonas_fluorescens_Pf0-1]	Antiphagocytosis	Alginate biosynthesis
gene_3160|GeneMark.hmm|171_aa|-|208|723	VFG041026(gi:15596865)_(dotU2)_hypothetical_protein_[HSI-2_(SS179)]_[Pseudomonas_aeruginosa_PAO1]	-	-
gene_74081|GeneMark.hmm|178_aa|+|3|539	VFG044101(gi:15599901)_(phuU)_permease_of_ABC_transporter_[direct_heme_uptake_system_(IA049)]_[Pseudomonas_aeruginosa_PAO1]	Iron and heme acquisition	Heme uptake
gene_53849|GeneMark.hmm|74_aa|-|69|293	VFG044088(gb|NP_251102)_(mbtH-like)_MbtH-like_protein_from_the_pyoverdine_cluster_[pyoverdine_(IA001)]_[Pseudomonas_aeruginosa_PAO1]	Iron and heme acquisition	Pyoverdine
gene_2461|GeneMark.hmm|325_aa|+|55|1032	VFG043482(gi:70729258)_(oprF)_outer_membrane_protein_OprF_[Fibronectin-binding_protein_(AI231)]_[Pseudomonas_fluorescens_Pf-5]	Adherence	Fibronectin-binding protein
gene_59064|GeneMark.hmm|109_aa|-|3|329	VFG040873(gi:15595878)_(hxcT)_HxcT_pseudopilin_[hxc_(SS204)]_[Pseudomonas_aeruginosa_PAO1]	Secretion system	T2SS (Type II secretion system)
gene_16467|GeneMark.hmm|96_aa|-|3|290	VFG041019(gi:15596858)_(hsiH2)_hypothetical_protein_[HSI-2_(SS179)]_[Pseudomonas_aeruginosa_PAO1]	-	-
gene_49019|GeneMark.hmm|166_aa|-|115|615	VFG041013(gi:15596709)_(hcp2)_secreted_protein_Hcp_[HSI-2_(SS179)]_[Pseudomonas_aeruginosa_PAO1]	-	-
gene_61806|GeneMark.hmm|124_aa|-|3|374	VFG014138(gi:116051146)_(orfH)_UDP-N-acetyl-D-mannosaminuronate_dehydrogenase_[LPS_O-antigen_(P._aeruginosa)_(CVF520)]_[Pseudomonas_aeruginosa_UCBPP-PA14]
gene_75346|GeneMark.hmm|46_aa|+|1094|1234	VFG041022(gi:15596861)_(orfX)_hypothetical_protein_[HSI-2_(SS179)]_[Pseudomonas_aeruginosa_PAO1]	-	-
gene_42960|GeneMark.hmm|135_aa|-|274|681	VFG041017(gi:15596856)_(hsiF2)_hypothetical_protein_[HSI-2_(SS179)]_[Pseudomonas_aeruginosa_PAO1]	-	-
gene_48234|GeneMark.hmm|297_aa|+|3|893	VFG040877(gi:15595882)_(hxcQ)_type_II_secretion_system_protein_[hxc_(SS204)]_[Pseudomonas_aeruginosa_PAO1]	Secretion system	T2SS (Type II secretion system)
gene_82503|GeneMark.hmm|167_aa|+|1404|1907	VFG041015(gi:15596854)_(hsiB2)_hypothetical_protein_[HSI-2_(SS179)]_[Pseudomonas_aeruginosa_PAO1]	-	-
gene_21851|GeneMark.hmm|336_aa|-|390|1400	VFG042736(gi:15599658)_(rpoN)_RNA_polymerase_factor_sigma-54_[type_IV_pili_(AI097)]_[Pseudomonas_aeruginosa_PAO1]	Adherence	Type IV pili
gene_40798|GeneMark.hmm|448_aa|+|72|1418	VFG000116(gb|NP_254170)_(algB)_two-component_response_regulator_AlgB_[Alginate_(VF0091)]_[Pseudomonas_aeruginosa_PAO1]	Antiphagocytosis	Alginate regulation
gene_51326|GeneMark.hmm|185_aa|+|470|1024	VFG041016(gi:15596855)_(hsiC2)_hypothetical_protein_[HSI-2_(SS179)]_[Pseudomonas_aeruginosa_PAO1]	-	-
gene_75345|GeneMark.hmm|332_aa|+|2|1000	VFG041021(gi:15596860)_(sfa2)_transcriptional_regulator_[HSI-2_(SS179)]_[Pseudomonas_aeruginosa_PAO1]	-	-
gene_28252|GeneMark.hmm|215_aa|-|2|646	VFG000143(gb|NP_253699)_(waaF)_heptosyltransferase_I_[LPS_(VF0085)]_[Pseudomonas_aeruginosa_PAO1]	Immune evasion	LPS
gene_6059|GeneMark.hmm|206_aa|-|3|620	VFG041020(gi:15596859)_(clpV2)_ClpA/B-type_protease_[HSI-2_(SS179)]_[Pseudomonas_aeruginosa_PAO1]	-	-
gene_80518|GeneMark.hmm|259_aa|+|532|1311	VFG042739(gi:15600525)_(crc)_catabolite_repression_control_protein_[type_IV_pili_(AI097)]_[Pseudomonas_aeruginosa_PAO1]	Adherence	Type IV pili
gene_47888|GeneMark.hmm|165_aa|+|2|499	VFG041025(gi:15596864)_(hsiJ2)_hypothetical_protein_[HSI-2_(SS179)]_[Pseudomonas_aeruginosa_PAO1]	-	-
gene_13894|GeneMark.hmm|223_aa|-|18|689	VFG043481(gi:229587860)_(oprQ)_outer_membrane_protein,_oprE3_[Fibronectin-binding_protein_(AI230)]_[Pseudomonas_fluorescens_SBW25]	Adherence	Fibronectin-binding protein
gene_37056|GeneMark.hmm|194_aa|+|3|584	VFG044151(gi:70732679)_(hasF)_ABC_transporter_permease_[HasA-type_hemophore-mediated_heme_uptake_system_(IA042)]_[Pseudomonas_fluorescens_Pf-5]	Iron and heme acquisition	Heme uptake
gene_88453|GeneMark.hmm|214_aa|+|267|911	VFG042734(gi:15595849)_(vfr)_cAMP-regulatory_protein_[type_IV_pili_(AI097)]_[Pseudomonas_aeruginosa_PAO1]	Adherence	Type IV pili
gene_28749|GeneMark.hmm|160_aa|+|86|568	VFG043016(gi:15596661)_(chew)_purine-binding_chemotaxis_protein_[Deoxyhexose_linking_sugar,_209_Da_capping_structure_(AI138)]_[Pseudomonas_aeruginosa_PAO1]	-	-
